# Supplementary material for: Four near-complete genome assemblies reveal the landscape and evolution of centromeres in Salicaceae
Source: Genome Biol. 2025 May 2;26:111. doi: 10.1186/s13059-025-03578-7 (PMC12046899; doi:10.1186/s13059-025-03578-7)
Supplement: Supplementary file 2 — Additional file 2. [file 13059_2025_3578_MOESM2_ESM.xlsx]

## Sheet: Table S1
Table S1. Summary of sequencing data
# HiFi sequencing data
Sample	Species	Tissue	HiFi read number	HiFi read size (bp)	HiFi read mean length (bp)	HiFi read max length (bp)
Palv_hifi	P. alba var. pyramidalis	Leaf	2745439	39380941516	14344	41509
Peu_hifi	P. euphratica	Leaf	1916590	29641079304	15466	35999
Sch_hifi	S. chaenomeloides	Leaf	1039881	20563667826	19775	49284
Sar_hifi	S. arbutifolia	Leaf	1299691	19850850728	15274	46392
# Hi-C sequencing data
Sample	Species	Tissue	Raw read number	Raw data size (bp)	Total read number	Total data size (bp)	Q30	GC
Palv_hic	P. alba var. pyramidalis	Leaf	2080994858	312149228700	2076621972	310938486912	0.928082	0.350314
Peu_hic	P. euphratica	Leaf	3481672296	522250844400	3481672294	521268613022	0.931379	0.374059
Sch_hic	S. chaenomeloides	Leaf	1360828652	204124297800	1360828652	203768502974	0.937494	0.368626
Sar_hic	S. arbutifolia	Leaf	1350931476	202639721400	1350931474	202559177926	0.932391	0.432239
# RNA-seq sequencing data
Sample	Species	Tissue	Raw read number	Raw data size (bp)	Total read number	Total data size (bp)	Q30	GC	Biological replicates
Palv_rnaseq_1	P. alba var. pyramidalis	Leaf	41171168	6175675200	41171164	6168789214	0.877658	0.445213	replicate 1
Palv_rnaseq_2	P. alba var. pyramidalis	Leaf	41484226	6222633900	41484218	6215340102	0.876101	0.444352	replicate 2
Palv_rnaseq_3	P. alba var. pyramidalis	Leaf	40643038	6096455700	40643032	6089697390	0.868763	0.446438	replicate 3
Peu_rnaseq_1	P. euphratica	Leaf	41535342	6230301300	41535340	6223452700	0.885781	0.440274	replicate 1
Peu_rnaseq_2	P. euphratica	Leaf	42731450	6409717500	42731450	6402789030	0.891765	0.441578	replicate 2
Peu_rnaseq_3	P. euphratica	Leaf	42950590	6442588500	42950590	6435167834	0.886166	0.441224	replicate 3
Sch-rnaseq_1	S. chaenomeloides	Leaf	90506390	13575958500	90034820	13449005294	0.919204	0.449952	replicate 1
Sch-rnaseq_2	S. chaenomeloides	Leaf	83749098	12562364700	83598870	12480122764	0.93809	0.44614	replicate 2
Sch-rnaseq_3	S. chaenomeloides	Leaf	90099062	13514859300	89955244	13443631192	0.939156	0.446744	replicate 3
Sar_rnaseq_1	S. arbutifolia	Male flower bud	44846982	6727047300	44846982	6707188206	0.888723	0.457195	replicate 1
Sar_rnaseq_2	S. arbutifolia	Male flower bud	47487846	7123176900	47487846	7107848800	0.904382	0.451541	replicate 2
Sar_rnaseq_3	S. arbutifolia	Male flower bud	47370650	7105597500	47370650	7089627554	0.906165	0.450192	replicate 3
# Whole genome bisulfite sequencing data
Sample	Species	Tissue	Raw read number	Raw data size (bp)	Total read number	Total data size (bp)	Q30	GC	Biological replicates
Palv_meth_1	P. alba var. pyramidalis	Leaf	102001516	15300227400	96616374	14409192386	0.866803	0.201027	replicate 1
Palv_meth_2	P. alba var. pyramidalis	Leaf	134455348	20168302200	133140244	19848279468	0.905581	0.19782	replicate 2
Palv_meth_3	P. alba var. pyramidalis	Leaf	100499280	15074892000	99724058	14887802310	0.916268	0.203673	replicate 3
Peu_meth_1	P. euphratica	Leaf	121266880	18190032000	115097222	17222899126	0.869636	0.19564	replicate 1
Peu_meth_2	P. euphratica	Leaf	102684448	15402667200	101880060	15252608966	0.931088	0.214644	replicate 2
Peu_meth_3	P. euphratica	Leaf	118516072	17777410800	117635562	17609204028	0.932508	0.217975	replicate 3
Sch_meth_1	S. chaenomeloides	Leaf	230592924	23059292400	230592920	22850124106	0.929795	0.215934	replicate 1
Sch_meth_2	S. chaenomeloides	Leaf	240018902	24001890200	240018902	23758917132	0.929467	0.215014	replicate 2
Sar_meth_1	S. arbutifolia	Male flower bud	244686148	24468614800	244686142	24288123912	0.927253	0.235717	replicate 1
# CUT&Tag sequencing data
Sample	Species	Tissue	Raw read number	Raw data size (bp)	Total read number	Total data size (bp)	Q30	GC	Biological replicates
Palv_CENH3-1_1	P. alba var. pyramidalis	Leaf	48018746	7202811900	47271352	6636325830	0.901046	0.440031	replicate 1
Palv_CENH3-1_2	P. alba var. pyramidalis	Leaf	51113048	7666957200	50388394	7116743214	0.893316	0.429999	replicate 2
Palv_CENH3-2_1	P. alba var. pyramidalis	Leaf	77443110	11616466500	75784274	10278478572	0.900928	0.445068	replicate 1
Palv_CENH3-2_2	P. alba var. pyramidalis	Leaf	67873864	10181079600	67248362	8529880680	0.92376	0.449006	replicate 2
Palv_H3K4me3_1	P. alba var. pyramidalis	Leaf	58453728	8768059200	58070736	7983624264	0.917281	0.412681	replicate 1
Palv_H3K4me3_2	P. alba var. pyramidalis	Leaf	45753212	6862981800	45494172	6285532940	0.908979	0.414833	replicate 2
Palv_H3K27ac_1	P. alba var. pyramidalis	Leaf	47312948	7096942200	47037452	6302931187	0.918071	0.417243	replicate 1
Palv_H3K27ac_2	P. alba var. pyramidalis	Leaf	44265774	6639866100	44050084	5589899944	0.930745	0.418262	replicate 2
Palv_H3K27me3_1	P. alba var. pyramidalis	Leaf	68744248	10311637200	68228136	9513043482	0.888354	0.434607	replicate 1
Palv_H3K27me3_2	P. alba var. pyramidalis	Leaf	47067202	7060080300	46773110	6090560671	0.923944	0.428714	replicate 2
Palv_control	P. alba var. pyramidalis	Leaf	38836504	5825475600	37982580	5254884901	0.892348	0.445861	replicate 1
Peu_CENH3-1_1	P. euphratica	Leaf	66390570	9958585500	65941316	8846658604	0.922088	0.444554	replicate 1
Peu_CENH3-1_2	P. euphratica	Leaf	60465126	9069768900	59711826	8244691837	0.908761	0.428065	replicate 2
Peu_CENH3-2_1	P. euphratica	Leaf	71567972	10735195800	70633140	9728458654	0.906493	0.412229	replicate 1
Peu_CENH3-2_2	P. euphratica	Leaf	72257732	10838659800	71157854	9676579345	0.904986	0.419758	replicate 2
Peu_H3K4me3_1	P. euphratica	Leaf	43064048	6459607200	42792932	6074110090	0.918076	0.403255	replicate 1
Peu_H3K4me3_2	P. euphratica	Leaf	47369522	7105428300	47075952	6568007235	0.910628	0.39847	replicate 2
Peu_H3K27ac_1	P. euphratica	Leaf	51115414	7667312100	50726666	7192539399	0.9134	0.398288	replicate 1
Peu_H3K27ac_2	P. euphratica	Leaf	40539004	6080850600	40357702	5298546038	0.93344	0.416803	replicate 2
Peu_H3K27me3_1	P. euphratica	Leaf	43279642	6491946300	43034650	6040088851	0.921575	0.400915	replicate 1
Peu_H3K27me3_2	P. euphratica	Leaf	57296258	8594438700	56834622	8005865694	0.905151	0.386744	replicate 2
Peu_control	P. euphratica	Leaf	64879814	9731972100	63838142	8768252050	0.900211	0.432131	replicate 1
Sch_CENH3-1_1	S. chaenomeloides	Leaf	55572796	8335919400	55043014	7415233663	0.916923	0.424562	replicate 1
Sch_CENH3-1_2	S. chaenomeloides	Leaf	75332950	11299942500	74289354	10018995054	0.904786	0.421732	replicate 2
Sch_CENH3-2_1	S. chaenomeloides	Leaf	62900098	9435014700	62110234	8337135591	0.913286	0.421393	replicate 1
Sch_CENH3-2_2	S. chaenomeloides	Leaf	71165922	10674888300	70149446	9574048457	0.9085	0.433051	replicate 2
Sch_H3K4me3_1	S. chaenomeloides	Leaf	68258866	10238829900	67732254	9510375776	0.919673	0.407441	replicate 1
Sch_H3K4me3_2	S. chaenomeloides	Leaf	54327956	8149193400	53946694	7531080366	0.91027	0.411407	replicate 2
Sch_H3K27ac_1	S. chaenomeloides	Leaf	50980690	7647103500	50540278	7052847482	0.910033	0.400593	replicate 1
Sch_H3K27ac_2	S. chaenomeloides	Leaf	95390590	14308588500	94792890	13089148307	0.925685	0.406541	replicate 2
Sch_H3K27me3_1	S. chaenomeloides	Leaf	61179388	9176908200	60758994	8390363376	0.893677	0.400747	replicate 1
Sch_H3K27me3_2	S. chaenomeloides	Leaf	40618372	6092755800	40296016	5427139567	0.918876	0.426942	replicate 2
Sch_control	S. chaenomeloides	Leaf	51940790	7791118500	51378030	6884328406	0.915881	0.463747	replicate 1

## Sheet: Table S2
Table S2. Assembly and annotation features of assembled Salicaceae genomes
Species name	P. alba var. pyramidalis		P. euphratica		S. chaenomeloides		S. arbutifolia
Haplotype	haplotype I	haplotype II	haplotype I	haplotype II	haplotype I	haplotype II	haplotype I	haplotype II
Genome features
Number of superscaffolds	19	19	19	19	19	19	19	19
Total size of superscaffolds (bp)	391501647	405239163	495598030	497155938	339039300	330852392	295907506	296071209
N50 superscaffold length (bp)	21259275	21958518	24791049	25175386	17825853	16966217	16356924	16474676
Longest contig (bp)	24800342	51675598	37640007	57477242	29112467	36216565	28376340	28526333
Number of contigs	40	40	29	35	102	77	41	50
Gap number	21	21	10	16	83	58	22	31
N50 contig length (bp)	13872653	15244447	20143529	21419439	11425099	11126922	11827893	9749308
Contig GC content (%)	34.49	34.98	33.82	33.41	34.55	34.15	35.23	35.48
HiFi reads mapping ratio (%)	99.91	99.96	99.9	99.91	99.98	99.96	98.82	98.71
HiFi reads coverage ratio (5x, %)	98.04	99.29	97.17	99.29	96.96	99.43	97.66	98.54
LTR assembly index (LAI)	10.25	10.07	20.2	19.55	10.12	10.12	11.79	11.42
Gene models
Number of gene models	36070	35429	37077	34888	31286	29381	29393	29997
Mean coding sequence length (bp)	1199.79	1202.66	1181.13	1219.26	1253.86	1258.42	1267.34	1275.15
Mean number of exon per gene (bp)	5.28	5.32	5.27	5.27	5.68	5.55	5.24	5.61
Mean single exon length (bp)	286.88	287.48	307.19	309.42	311.42	322.68	301.58	292.6
Mean single intron length (bp)	440.53	449.83	439.96	437.86	428.36	408.64	393.75	406.08
Number of allelle genes	28614		29596		25697		25237
Functional annotation
GO	21533	21124	21482	20680	19693	18789	18810	19091
KEGG	15583	14984	15555	15082	14180	13273	13469	13645
COG	32027	31117	30333	29106	27111	25638	25744	26194
NR	33071	32396	34187	32422	29892	28170	28114	28714
UniProt	27374	26706	27479	26448	24972	23712	23720	24119
Annotated gene number	33169	32474	34223	32478	29914	28180	28165	28746
Ratio (%)	91.95·	91.65	92.3	93.09	95.61	95.91	95.82	95.83
Non-coding RNAs
Number of rRNAs in superscaffolds	357	967	472	1530	297	309	583	1297
Number of tRNAs in superscaffolds	653	639	669	649	662	653	715	718
Number of snRNAs in superscaffolds	460	410	1169	1168	392	376	396	379
Number of miRNAs in superscaffolds	854	880	994	1000	308	422	252	248

## Sheet: Table S3
Table S3. BUSCO evaluation of assembled Salicaceae genomes
# Genome sequences
Genome	Complete (C)		Complete and single-copy (S)		Complete and duplicated (D)		Fragmented (F)		Missing (M)
	Count	Percentage (%)	Count	Percentage (%)	Count	Percentage (%)	Count	Percentage (%)	Count	Percentage (%)
P. alba var. pyramidalis haplotype I	1346	97.8909	1103	80.2182	243	17.6727	7	0.509091	22	1.6
P. alba var. pyramidalis haplotype II	1346	97.8909	1109	80.6545	237	17.2364	6	0.436364	23	1.67273
P. euphratica haplotype I	1348	98.0364	1126	81.8909	222	16.1455	2	0.145455	25	1.81818
P. euphratica haplotype II	1349	98.1091	1132	82.3273	217	15.7818	3	0.218182	23	1.67273
S. chaenomeloides haplotype I	1350	98.1818	1203	87.4909	147	10.6909	3	0.218182	22	1.6
S. chaenomeloides haplotype II	1343	97.6727	1199	87.2	144	10.4727	8	0.581818	24	1.74545
S. arbutifolia haplotype I	1347	97.9636	1194	86.8364	153	11.1273	7	0.509091	21	1.52727
S. arbutifolia haplotype II	1345	97.8182	1194	86.8364	151	10.9818	10	0.727273	20	1.45455
# Protein sequences
Genome	Complete (C)		Complete and single-copy (S)		Complete and duplicated (D)		Fragmented (F)		Missing (M)
	Count	Percentage (%)	Count	Percentage (%)	Count	Percentage (%)	Count	Percentage (%)	Count	Percentage (%)
P. alba var. pyramidalis haplotype I	1366	99.3455	1118	81.3091	248	18.0364	4	0.290909	5	0.363636
P. alba var. pyramidalis haplotype II	1366	99.3455	1124	81.7455	242	17.6	2	0.145455	7	0.509091
P. euphratica haplotype I	1350	98.1818	1140	82.9091	210	15.2727	9	0.654545	16	1.16364
P. euphratica haplotype II	1350	98.1818	1142	83.0545	208	15.1273	10	0.727273	15	1.09091
S. chaenomeloides haplotype I	1364	99.2	1109	80.6545	255	18.5455	2	0.145455	9	0.654545
S. chaenomeloides haplotype II	1330	96.7273	1108	80.5818	222	16.1455	8	0.581818	37	2.69091
S. arbutifolia haplotype I	1326	96.4364	1171	85.1636	155	11.2727	10	0.727273	39	2.83636
S. arbutifolia haplotype II	1355	98.5455	1200	87.2727	155	11.2727	12	0.872727	8	0.581818
Note:
BUSCO Database: embryophyta_odb10, 1,375 groups in total

## Sheet: Table S4
Table S4. Summary of telomeric regions
Species	chromosome	haplotype I				haplotype II
		Start	End	Monomer	Length	Start	End	Monomer	Length
P. alba var. pyramidalis	chr01	1	12196	CCCTAAA	12196	1	7334	CCCTAAA	7334
	chr01	50597961	50620236	TTTAGGG	22276	51670753	51675488	TTTAGGG	4736
	chr02	1	21539	CCCTAAA	21539	1	21065	CCCTAAA	21065
	chr02	24789691	24800342	TTTAGGG	10652	26458127	26484812	TTTAGGG	26686
	chr03	1	16535	CCCTAAA	16535	1	21049	CCCTAAA	21049
	chr03	21247768	21259201	TTTAGGG	11434	23997279	24022650	TTTAGGG	25372
	chr04	1	12259	CCCTAAA	12259	1	20188	CCCTAAA	20188
	chr04	22621680	22632698	TTTAGGG	11019	22922571	22937295	TTTAGGG	14725
	chr05	1	17903	CCCTAAA	17903	1	2530	CCCTAAA	2530
	chr05	23502925	23507671	TTTAGGG	4747	23627152	23646081	TTTAGGG	18930
	chr06	1	16777	CCCTAAA	16777	1	11013	CCCTAAA	11013
	chr06	26088682	26119460	TTTAGGG	30779	26064851	26067899	TTTAGGG	3049
	chr07	1	17949	CCCTAAA	17949	1	21282	CCCTAAA	21282
	chr07	16442494	16458063	TTTAGGG	15570	15103712	15113281	TTTAGGG	9570
	chr08	1	17537	CCCTAAA	17537	1	25724	CCCTAAA	25724
	chr08	19391705	19402947	TTTAGGG	11243	20454927	20472620	TTTAGGG	17694
	chr09	1	21065	CCCTAAA	21065	1	21136	CCCTAAA	21136
	chr09	14604806	14609209	TTTAGGG	4404	16320266	16331355	TTTAGGG	11090
	chr10	1	20968	CCCTAAA	20968	1	42022	CCCTAAA	42022
	chr10	21350407	21390379	TTTAGGG	39973	21941757	21954584	TTTAGGG	12828
	chr11	1	7514	CCCTAAA	7514	1	9289	CCCTAAA	9289
	chr11	18933432	18945874	TTTAGGG	12443	18396446	18409578	TTTAGGG	13133
	chr12	1	4802	CCCTAAA	4802	1	9194	CCCTAAA	9194
	chr12	13847732	13861273	TTTAGGG	13542	14167312	14197137	TTTAGGG	29826
	chr13	1	29532	CCCTAAA	29532	1	12537	CCCTAAA	12537
	chr13	14300490	14321190	TTTAGGG	20701	14143332	14155025	TTTAGGG	11694
	chr14	1	20290	CCCTAAA	20290	1	3888	CCCTAAA	3888
	chr14	23451665	23477224	TTTAGGG	25560	21956753	21958518	TTTAGGG	1766
	chr15	1	37257	CCCTAAA	37257	1	13940	CCCTAAA	13940
	chr15	15216640	15238620	TTTAGGG	21981	17066381	17079833	TTTAGGG	13453
	chr16	1	16424	CCCTAAA	16424	1	11574	CCCTAAA	11574
	chr16	15304471	15313687	TTTAGGG	9217	17835590	17857396	TTTAGGG	21807
	chr17	1	13833	CCCTAAA	13833	1	13673	CCCTAAA	13673
	chr17	16518485	16539147	TTTAGGG	20663	18795399	18806713	TTTAGGG	11315
	chr18	1	4184	CCCTAAA	4184	1	15348	CCCTAAA	15348
	chr18	16987534	17014067	TTTAGGG	26534	17406896	17415936	TTTAGGG	9041
	chr19	1	31007	CCCTAAA	31007	1	6621	CCCTAAA	6621
	chr19	15972362	15990285	TTTAGGG	17924	16630879	16652852	TTTAGGG	21974
P. euphratica	chr01	1	38227	CCCTAAA	38227	1	7843	CCCTAAA	7843
	chr01	57771244	57784036	TTTAGGG	12793	57469850	57477242	TTTAGGG	7393
	chr02	1	5575	CCCTAAA	5575	1	13433	CCCTAAA	13433
	chr02	29282343	29299528	TTTAGGG	17186	29308975	29318505	TTTAGGG	9531
	chr03	1	34096	CCCTAAA	34096	1	7811	CCCTAAA	7811
	chr03	24775346	24791049	TTTAGGG	15704	26719577	26746404	TTTAGGG	26828
	chr04	1	9719	CCCTAAA	9719	1	16338	CCCTAAA	16338
	chr04	32361641	32366475	TTTAGGG	4835	32181256	32195027	TTTAGGG	13772
	chr05	1	15467	CCCTAAA	15467	1	16409	CCCTAAA	16409
	chr05	32199811	32259758	TTTAGGG	59948	32483265	32517543	TTTAGGG	34279
	chr06	1	9804	CCCTAAA	9804	1	21554	CCCTAAA	21554
	chr06	35940931	35951842	TTTAGGG	10912	35581009	35588059	TTTAGGG	7051
	chr07	1	9573	CCCTAAA	9573	1	16458	CCCTAAA	16458
	chr07	21610209	21617006	TTTAGGG	6798	21307685	21320990	TTTAGGG	13306
	chr08	1	10113	CCCTAAA	10113	1	8523	CCCTAAA	8523
	chr08	25320446	25332753	TTTAGGG	12308	25159585	25175386	TTTAGGG	15802
	chr09	1	12186	CCCTAAA	12186	1	17525	CCCTAAA	17525
	chr09	17188227	17211189	TTTAGGG	22963	17888828	17903434	TTTAGGG	14607
	chr10	1	12001	CCCTAAA	12001	1	3209	CCCTAAA	3209
	chr10	26716629	26733769	TTTAGGG	17141	26965329	26970323	TTTAGGG	4995
	chr11	1	14824	CCCTAAA	14824	1	58377	CCCTAAA	58377
	chr11	22740784	22747383	TTTAGGG	6600	23107580	23114962	TTTAGGG	7383
	chr12	1	14285	CCCTAAA	14285	1	15650	CCCTAAA	15650
	chr12	19872424	19887744	TTTAGGG	15321	19608028	19616185	TTTAGGG	8158
	chr13	1	12814	CCCTAAA	12814	1	13208	CCCTAAA	13208
	chr13	23225938	23234604	TTTAGGG	8667	22031639	22054100	TTTAGGG	22462
	chr14	1	10327	CCCTAAA	10327	1	13147	CCCTAAA	13147
	chr14	22683722	22698828	TTTAGGG	15107	22115048	22126468	TTTAGGG	11421
	chr15	1	20256	CCCTAAA	20256	1	15571	CCCTAAA	15571
	chr15	20526065	20546793	TTTAGGG	20729	21404227	21419439	TTTAGGG	15213
	chr16	1	6763	CCCTAAA	6763	1	2467	CCCTAAA	2467
	chr16	19971984	19982910	TTTAGGG	10927	19882391	19894321	TTTAGGG	11931
	chr17	1	12380	CCCTAAA	12380	1	15188	CCCTAAA	15188
	chr17	20826711	20843021	TTTAGGG	16311	20754986	20793363	TTTAGGG	38378
	chr18	1	11602	CCCTAAA	11602	1	19288	CCCTAAA	19288
	chr18	22500839	22531554	TTTAGGG	30716	22256176	22272628	TTTAGGG	16453
	chr19	1	9628	CCCTAAA	9628	1	11505	CCCTAAA	11505
	chr19	19763851	19777788	TTTAGGG	13938	20639685	20651559	TTTAGGG	11875
S. chaenomeloides	chr01	1	12961	CCCTAAA	12961	1	5923	CCCTAAA	5923
	chr01	36459941	36478529	TTTAGGG	18589	36201392	36216565	TTTAGGG	15174
	chr02	1	10930	CCCTAAA	10930	1	27223	CCCTAAA	27223
	chr02	19285088	19308791	TTTAGGG	23704	19627366	19634240	TTTAGGG	6875
	chr03	1	13263	CCCTAAA	13263	1	13263	CCCTAAA	13263
	chr03	18431451	18452619	TTTAGGG	21169	16430859	16452027	TTTAGGG	21169
	chr04	1	22073	CCCTAAA	22073	1	25465	CCCTAAA	25465
	chr04	18590376	18603903	TTTAGGG	13528	18622328	18639765	TTTAGGG	17438
	chr05	1	23161	CCCTAAA	23161	1	23161	CCCTAAA	23161
	chr05	19553763	19574268	TTTAGGG	20506	19427964	19444007	TTTAGGG	16044
	chr06	1	22990	CCCTAAA	22990	1	22543	CCCTAAA	22543
	chr06	21769178	21779218	TTTAGGG	10041	21735055	21754994	TTTAGGG	19940
	chr07	1	26536	CCCTAAA	26536	1	25000	CCCTAAA	25000
	chr07	17390368	17403841	TTTAGGG	13474	16925813	16966217	TTTAGGG	40405
	chr08	1	18611	CCCTAAA	18611	1	12630	CCCTAAA	12630
	chr08	14866782	14888898	TTTAGGG	22117	14761145	14778473	TTTAGGG	17329
	chr09	1	24954	CCCTAAA	24954	1	18025	CCCTAAA	18025
	chr09	11145554	11181005	TTTAGGG	35452	11106122	11126922	TTTAGGG	20801
	chr10	1	13659	CCCTAAA	13659	1	14375	CCCTAAA	14375
	chr10	17714303	17744354	TTTAGGG	30052	17645657	17680872	TTTAGGG	35216
	chr11	1	24349	CCCTAAA	24349	1	34712	CCCTAAA	34712
	chr11	16235480	16243311	TTTAGGG	7832	15764789	15787970	TTTAGGG	23182
	chr12	1	16230	CCCTAAA	16230	1	15955	CCCTAAA	15955
	chr12	12612075	12613774	TTTAGGG	1700	12647761	12649460	TTTAGGG	1700
	chr13	1	21837	CCCTAAA	21837	NA	NA	NA	NA
	chr13	16732139	16771796	TTTAGGG	39658	16435274	16451707	TTTAGGG	16434
	chr14	1	4578	CCCTAAA	4578	1	17712	CCCTAAA	17712
	chr14	13349385	13360782	TTTAGGG	11398	NA	NA	NA	NA
	chr15	1	18751	CCCTAAA	18751	1	18751	CCCTAAA	18751
	chr15	13766152	13782506	TTTAGGG	16355	13866109	13899229	TTTAGGG	33121
	chr16	1	6658	CCCTAAA	6658	1	21468	CCCTAAA	21468
	chr16	20130685	20166989	TTTAGGG	36305	19028998	19048367	TTTAGGG	19370
	chr17	1	30969	CCCTAAA	30969	1	3738	CCCTAAA	3738
	chr17	17795819	17825853	TTTAGGG	30035	16544497	16569178	TTTAGGG	24682
	chr18	NA	NA	NA	NA	NA	NA	NA	NA
	chr18	15980361	16007397	TTTAGGG	27037	14805143	14842255	TTTAGGG	37113
	chr19	1	11717	CCCTAAA	11717	1	9745	CCCTAAA	9745
	chr19	16826551	16851466	TTTAGGG	24916	15370940	15401759	TTTAGGG	30820
S. arbutifolia	chr01	1	12831	CCCTAAA	12831	1	2630	CCCTAAA	2630
	chr01	28367073	28376340	TTTAGGG	9268	28520895	28526333	TTTAGGG	5439
	chr02	1	2124	CCCTAAA	2124	1	15330	CCCTAAA	15330
	chr02	16563169	16571316	TTTAGGG	8148	16568219	16572908	TTTAGGG	4690
	chr03	1	15021	CCCTAAA	15021	1	15021	CCCTAAA	15021
	chr03	13619770	13649644	TTTAGGG	29875	13552687	13562908	TTTAGGG	10222
	chr04	1	7399	CCCTAAA	7399	1	18208	CCCTAAA	18208
	chr04	17008542	17026204	TTTAGGG	17663	16887341	16900325	TTTAGGG	12985
	chr05	1	11849	CCCTAAA	11849	1	9650	CCCTAAA	9650
	chr05	NA	NA	NA	NA	16468530	16474676	TTTAGGG	6147
	chr06	1	8001	CCCTAAA	8001	1	8001	CCCTAAA	8001
	chr06	NA	NA	NA	NA	18487114	18506848	TTTAGGG	19735
	chr07	NA	NA	NA	NA	1	3117	CCCTAAA	3117
	chr07	NA	NA	NA	NA	13799458	13823164	TTTAGGG	23707
	chr08	1	16185	CCCTAAA	16185	1	14237	CCCTAAA	14237
	chr08	13251702	13254200	TTTAGGG	2499	13387453	13393748	TTTAGGG	6296
	chr09	1	8700	CCCTAAA	8700	1	8700	CCCTAAA	8700
	chr09	9906026	9914998	TTTAGGG	8973	9962497	9971460	TTTAGGG	8964
	chr10	1	4187	CCCTAAA	4187	1	5067	CCCTAAA	5067
	chr10	15084834	15102159	TTTAGGG	17326	15062332	15068104	TTTAGGG	5773
	chr11	1	5453	CCCTAAA	5453	1	10456	CCCTAAA	10456
	chr11	16762072	16764828	TTTAGGG	2757	17132891	17139370	TTTAGGG	6480
	chr12	NA	NA	NA	NA	1	11298	CCCTAAA	11298
	chr12	NA	NA	NA	NA	12148999	12168078	TTTAGGG	19080
	chr13	1	6270	CCCTAAA	6270	1	9258	CCCTAAA	9258
	chr13	17562068	17590736	TTTAGGG	28669	18024489	18034089	TTTAGGG	9601
	chr14	1	10076	CCCTAAA	10076	1	26821	CCCTAAA	26821
	chr14	11801772	11827893	TTTAGGG	26122	12011735	12028960	TTTAGGG	17226
	chr15	1	11646	CCCTAAA	11646	1	9579	CCCTAAA	9579
	chr15	15468779	15480586	TTTAGGG	11808	10979162	10995381	TTTAGGG	16220
	chr16	1	3286	CCCTAAA	3286	1	8803	CCCTAAA	8803
	chr16	14953288	14957486	TTTAGGG	4199	14858420	14871040	TTTAGGG	12621
	chr17	NA	NA	NA	NA	1	861	CCCTAAA	861
	chr17	NA	NA	NA	NA	18157381	18160849	TTTAGGG	3469
	chr18	NA	NA	NA	NA	1	3816	CCCTAAA	3816
	chr18	NA	NA	NA	NA	14124657	14128282	TTTAGGG	3626
	chr19	NA	NA	NA	NA	1	19485	CCCTAAA	19485
	chr19	13450019	13463372	TTTAGGG	13354	15734999	15744686	TTTAGGG	9688

## Sheet: Table S5
Table S5. Summary of 5S and 45S rDNA distribution in assembled Salicaceae genomes
Genome	5S					45S
	chromosome	Start	End	Length	Count	chromosome	Start	End	Length	Count
P. alba var. pyramidalis haplotype I	chr17	2848452	2984030	135579	234	chr14	22767147	23430143	662997	39
P. alba var. pyramidalis haplotype II	chr17	3918344	4494141	575798	855	chr14	20051482	20393541	342060	26
P. euphratica haplotype I	chr17	2836076	6452490	3616415	413	chr09	35785	438782	402998	22
P. euphratica haplotype II	chr17	2925555	7016538	4090984	1359	chr09	315225	1089028	773804	37
S. chaenomeloides haplotype I	chr17	2903794	3041192	137399	263	chr19	9408769	9464815	56047	5
S. chaenomeloides haplotype II	chr17	2470191	2561336	91146	174	chr19	7329893	8087941	758049	55
S. arbutifolia haplotype I	chr19	8535412	8747588	212177	383	chr07	6023950	6149367	125418	12
						chr12	5256813	5998363	741551	57
						chr13	8762889	9307104	544216	2
						chr19	7593385	7671401	78017	8
S. arbutifolia haplotype II	chr19	10449451	11016219	566769	1017	chr07	6760915	6827387	66473	5
						chr12	5881754	5921498	39745	4
						chr13	8991588	9560076	568489	2
						chr19	8387193	9598702	1211510	105

## Sheet: Table S6
Table S6. Summary of centromere positions in assembled Salicaceae genomes
Species	chromosome	haplotype I						haplotype II
		Start	End	Centromere Length	chromsome Length	Gap number	Arm ratio*	Start	End	Centromere Length	chromsome Length	Gap number	Arm ratio*	Chromosome type*
P. alba var. pyramidalis	chr01	19398001	20203000	805000	50620236	1	1.56	21045001	21691000	646000	51675598	0	1.42	metacentric
	chr02	18073501	18376500	303000	24800342	0	2.77	19146501	19579000	432500	26484812	0	2.72	submetacentric
	chr03	5228001	5784500	556500	21259275	0	2.86	6221001	6570500	349500	24022650	0	2.76	submetacentric
	chr04	12974001	13460500	486500	22632698	0	1.4	13275501	13866500	591000	22937295	0	1.45	metacentric
	chr05	14004501	14623000	618500	23507671	0	1.56	14044501	14657500	613000	23646081	0	1.54	metacentric
	chr06	14577501	15559000	981500	25616775	0	1.43	15468501	16158000	689500	26570584	1	1.47	metacentric
	chr07	5910501	6322000	411500	16458063	0	1.69	5843501	6723000	879500	15113281	0	1.41	metacentric
	chr08	16492501	17061000	568500	19402947	0	6.39	17931501	18362000	430500	20472620	0	7.8	acrocentric
	chr09	25001	393500	368500	14609209	0	68.82	964001	1213000	249000	16331355	1	14	acrocentric
	chr10	3303501	3844500	541000	21390379	0	4.98	3191001	3625000	434000	21954584	0	5.44	submetacentric
	chr11	10634001	11236500	602500	18945874	0	1.37	10436001	10758500	322500	18409578	0	1.36	metacentric
	chr12	5107501	5859000	751500	13861273	0	1.53	5170501	5578500	408000	14197137	0	1.64	metacentric
	chr13	7580501	7871000	290500	14321190	0	1.17	7617501	8239000	621500	14155025	0	1.27	metacentric
	chr14	19557001	19708000	151000	23477224	0	5.11	16427501	16579000	151500	21958518	0	3.03	submetacentric
	chr15	4921501	5510000	588500	15238620	0	1.92	4955501	5497500	542000	17079833	0	2.27	submetacentric
	chr16	9838501	10510000	671500	15313687	1	1.98	12156001	12793000	637000	17857396	0	2.32	submetacentric
	chr17	5734001	6181500	447500	16539147	0	1.78	7253501	7850000	596500	18806713	1	1.49	metacentric
	chr18	5205001	6019500	814500	17014067	1	2.03	5207501	5927500	720000	17415936	0	2.13	submetacentric
	chr19	6985501	7682000	696500	15990285	0	1.18	7826001	8532500	706500	16652852	0	1.04	metacentric
P. euphratica	chr01	20809501	21446000	636500	57784036	1	1.73	21179501	21385500	206000	57477242	0	1.7	submetacentric
	chr02	20695501	21272000	576500	29299528	0	2.52	20986501	21382500	396000	29318505	0	2.6	submetacentric
	chr03	7712001	8008000	296000	24791049	0	2.15	9508501	9780000	271500	26746404	0	1.77	submetacentric
	chr04	17354501	18678000	1323500	32366475	1	1.26	17290001	18424000	1134000	32195027	0	1.25	metacentric
	chr05	17761501	18056500	295000	32259758	0	1.25	18224501	18523500	299000	32517543	0	1.3	metacentric
	chr06	20595501	20994500	399000	35951842	0	1.37	20289501	20708500	419000	35588059	0	1.36	metacentric
	chr07	9429001	9764000	335000	21617006	0	1.25	9200501	9655000	454500	21320990	0	1.26	metacentric
	chr08	17960501	18468000	507500	25332753	0	2.56	17754001	18410500	656500	25175386	0	2.55	submetacentric
	chr09	325001	801500	476500	17211189	0	29.56	999501	1509000	509500	17903434	0	13.27	acrocentric
	chr10	7703501	8075500	372000	26733769	0	2.39	7827001	8391000	564000	26970323	0	2.33	submetacentric
	chr11	10391001	10959500	568500	22747383	0	1.13	10914001	11261000	347000	23114962	0	1.08	metacentric
	chr12	8503001	8808000	305000	19887744	0	1.3	8086001	8400000	314000	19616185	0	1.38	metacentric
	chr13	12415001	12728000	313000	23234604	0	1.18	11589001	11982500	393500	22054100	0	1.15	metacentric
	chr14	16813001	17189500	376500	22698828	0	2.98	16231501	16596000	364500	22126468	0	2.87	submetacentric
	chr15	8089001	8499000	410000	20546793	0	1.48	8207001	8687500	480500	21419439	0	1.54	metacentric
	chr16	10368501	10824000	455500	19982910	0	1.13	10610001	10963500	353500	19894321	0	1.18	metacentric
	chr17	8119001	8734000	615000	20843021	0	1.47	8909001	9516500	607500	20793363	0	1.26	metacentric
	chr18	10022501	10639000	616500	22531554	1	1.18	10036501	10686500	650000	22272628	0	1.15	metacentric
	chr19	8705501	9186500	481000	19777788	0	1.21	9663501	10087000	423500	20651559	1	1.09	metacentric
S. chaenomeloides	chr01	10344501	10664000	319500	36478529	0	2.47	9887001	10362500	475500	36216565	0	2.58	submetacentric
	chr02	10790001	10872000	82000	19308791	0	1.28	11046501	11128500	82000	19634240	0	1.3	metacentric
	chr03	4344501	4647000	302500	18452619	0	3.1	4421501	4730000	308500	16452027	0	2.6	submetacentric
	chr04	10372001	10866500	494500	18603903	0	1.33	10141001	10645000	504000	18639765	0	1.26	metacentric
	chr05	11035001	11221500	186500	19574268	0	1.32	10808001	11004500	196500	19444007	0	1.28	metacentric
	chr06	12340001	12583500	243500	21779218	0	1.34	12217001	12526000	309000	21754994	1	1.32	metacentric
	chr07	7083001	7439500	356500	17403841	0	1.4	7096001	7169500	73500	16966217	0	1.38	metacentric
	chr08	13089001	13316000	227000	14888898	0	7.83	12947501	13175500	228000	14778473	0	7.61	acrocentric
	chr09	4458501	5820500	1362000	11181005	0	1.18	4553001	5926500	1373500	11126922	0	1.12	metacentric
	chr10	8475501	8591500	116000	17744354	0	1.08	8319501	8458000	138500	17680872	0	1.11	metacentric
	chr11	9200501	9664000	463500	16243311	0	1.38	9018501	9406500	388000	15787970	1	1.4	metacentric
	chr12	5588501	5796500	208000	12613774	0	1.22	5742001	5894000	152000	12649460	0	1.17	metacentric
	chr13	7089501	7351000	261500	16771796	0	1.32	6806501	7233000	426500	16451707	0	1.34	metacentric
	chr14	13253001	13347500	94500	13360782	1	219.72	13460001	13508000	48000	13508385	0	552.96	acrocentric
	chr15	5972501	5995000	22500	13782506	1	1.3	5845501	5939000	93500	13899229	1	1.36	metacentric
	chr16	11644001	11942000	298000	20166989	0	1.41	11381001	11844000	463000	19048367	0	1.56	metacentric
	chr17	8755001	8978500	223500	17825853	0	1.01	7455001	7643000	188000	16569178	0	1.19	metacentric
	chr18	5914001	6345500	431500	16007397	0	1.61	5807001	6173500	366500	14842255	1	1.48	metacentric
	chr19	8344501	8881000	536500	16851466	1	1.05	7060001	7470500	410500	15401759	3	1.12	metacentric
S. arbutifolia	chr01	7700001	8150000	450000	28376340	0	2.58	7750001	8250000	500000	28526333	0	2.57	submetacentric
	chr02	8500001	8750000	250000	16571316	0	1.09	8500001	8750000	250000	16572908	0	1.09	metacentric
	chr03	1850001	2450000	600000	13649644	0	5.35	1880001	2520000	640000	13562908	0	5.16	acrocentric
	chr04	11150001	11500000	350000	17026704	0	1.99	11150001	11550000	400000	16900325	0	2.04	metacentric
	chr05	8650001	9250000	600000	16356924	0	1.21	8650001	9150000	500000	16474676	0	1.17	metacentric
	chr06	10350001	10750000	400000	18492435	0	1.33	10400001	10800000	400000	18506848	0	1.34	metacentric
	chr07	5250001	6550000	1300000	12999890	0	1.2	5650001	6850000	1200000	13823164	1	1.21	metacentric
	chr08	11800001	12250000	450000	13254200	0	9.78	11700001	12250000	550000	13393748	0	8.44	acrocentric
	chr09	350001	1150000	800000	9914998	0	12.22	350001	1150000	800000	9971460	0	12.3	submetacentric
	chr10	3600001	4000000	400000	15102159	0	2.97	3550001	4000000	450000	15068104	0	2.99	metacentric
	chr11	7600001	8650000	1050000	16764828	0	1.06	7500001	8550000	1050000	17139370	0	1.14	metacentric
	chr12	6650001	7050000	400000	12147217	0	1.29	6400001	6920000	520000	12168078	1	1.21	metacentric
	chr13	6300001	7050000	750000	17590736	0	1.64	6500001	7200000	700000	18034089	0	1.63	metacentric
	chr14	10700001	10900000	200000	11827893	0	10.51	10600001	11150000	550000	12028960	0	9.42	acrocentric
	chr15	8900001	9300000	400000	15480586	0	1.43	5150001	5750000	600000	10995381	0	1.02	metacentric
	chr16	9800001	10000000	200000	14957486	0	1.96	9750001	10000000	250000	14871040	0	1.98	submetacentric
	chr17	6200001	7100000	900000	17278593	0	1.6	6300001	7050000	750000	18160849	0	1.72	metacentric
	chr18	6200001	6900000	700000	14652185	1	1.24	5800001	6450000	650000	14128282	0	1.31	metacentric
	chr19	6350001	7550000	1200000	13463372	0	1.07	6500001	7650000	1150000	15744686	0	1.23	metacentric
*Chromsome type
metacentric: centromere is located within 3/8 to 5/8 of the chromsome
submetacentric: centromere is located within 1/8 to 3/8 or 5/8 to 7/8 of the chromsome
acrocentric: centromere is located within 0 to 1/8 or 7/8 to 1 of the chromosome
*Arm ratio = length of the long arm/length of the short arm

## Sheet: Table S7
Table S7. Summary of centromere positions obtained from MACS2
Genome	Chromosome	haplotype I			haplotype II
		Start	End	Length	Start	End	Length
P. alba var. pyramidalis	chr01	19395942	20532778	1136837	21035379	21649463	614085
	chr02	18074422	18349633	275212	19113288	19582002	468715
	chr03	5225366	5870161	644796	6218414	6582257	363844
	chr04	12995853	13457711	461859	13295263	13866728	571466
	chr05	14004023	14624652	620630	14055931	14570587	514657
	chr06	14576337	15561038	984702	15467995	16158183	690189
	chr07	5910475	6323656	413182	5769972	6724003	954032
	chr08	16505856	17061488	555633	17928008	18311424	383417
	chr09	24965	377486	352522	961973	1213179	251207
	chr10	3424322	3879215	454894	3274319	3611192	336874
	chr11	10680794	11237562	556769	10575476	10760075	184600
	chr12	5340284	6046915	706632	5266418	5578515	312098
	chr13	7576139	7871426	295288	7630954	8216414	585461
	chr14	19557039	19708710	151672	16427490	16578840	151351
	chr15	4921202	5534910	613709	4981554	5497393	515840
	chr16	9922809	10510435	587627	12218562	12793631	575070
	chr17	5734044	6104212	370169	7252334	7796842	544509
	chr18	5202511	6020724	818214	5263287	5927601	664315
	chr19	6870487	7603083	732597	7902983	8532621	629639
P. euphratica	chr01	20807177	21445748	638572	21177866	21393054	215189
	chr02	20692495	21272092	579598	20985278	21383426	398149
	chr03	7711952	8014944	302993	9499014	9785258	286245
	chr04	17345326	18678549	1333224	17289953	18548135	1258183
	chr05	17761473	18062119	300647	18250792	18526468	275677
	chr06	20593942	20995071	401130	20287922	20708733	420812
	chr07	9421893	9860034	438142	9199676	9655840	456165
	chr08	17813763	18468389	654627	17749563	18411602	662040
	chr09	325219	806919	481701	999711	1508792	509082
	chr10	7703282	8076465	373184	7901385	8391768	490384
	chr11	10390937	10966052	575116	10896093	11261111	365019
	chr12	8497598	8808119	310522	8080641	8400105	319465
	chr13	12414950	12733475	318526	11588020	11984246	396227
	chr14	16813098	17189457	376360	16231592	16570292	338701
	chr15	8089050	8499183	410134	8206940	8699543	492604
	chr16	10367598	10823808	456211	10609862	10967468	357607
	chr17	8114101	8733622	619522	8904420	9516587	612168
	chr18	10021866	10639107	617242	10035569	10686271	650703
	chr19	8704627	9187455	482829	9663396	10089185	425790
S. chaenomeloides	chr01	10354715	10596992	242278	9967597	10295333	327737
	chr02	10829925	10872382	42458	11086595	11128791	42197
	chr03	4344565	4667411	322847	4421571	4744377	322807
	chr04	10371278	10696616	325339	10392525	10646281	253757
	chr05	11061180	11221625	160446	10811708	11004836	193129
	chr06	12334165	12583999	249835	12222637	12526428	303792
	chr07	7081956	7363243	281288	7096080	7312229	216150
	chr08	13080948	13206076	125129	12943572	13065570	121999
	chr09	4457297	5822811	1365515	4552144	5926559	1374416
	chr10	8521130	8594221	73092	8365945	8427856	61912
	chr11	9199218	9620616	421399	9018325	9373040	354716
	chr12	5681995	5797475	115481	5779805	5895172	115368
	chr13	7086879	7356026	269148	6806764	7221680	414917
	chr14	13291271	13347258	55988	13453049	13508352	55304
	chr15	5982124	5991832	9709	5835632	6018961	183330
	chr16	11622340	11942839	320500	11399499	11762494	362996
	chr17	8754274	9048262	293989	7455008	7644009	189002
	chr18	5913656	6371182	457527	5794218	6206718	412501
	chr19	8560932	8882025	321094	7090206	7320444	230239

## Sheet: Table S8
Table S8. Size correlation acorss centromeres, transposable elements (TEs) and chromosomes
#Comparison of centromere sizes between haplotype genomes
Genome	two tailed T-test P-value
P. alba var. pyramidalis	0.4651
P. euphratica	0.4336
S. chaenomeloides	0.9923
S. arbutifolia	0.3192
#Correlation between TE insertion and chromsome size and comparison of correlation degree between haplotype genomes
Genome		Correlation between TE insertion and chromsome size		Comparison of correlation degree between haplotype genomes
		Spearman's rank correlation rho	Spearman's rank correlation P-value	ANCOVA P-value
P. alba var. pyramidalis	haplotype I	0.857895	< 2.2e-16	0.9438
	haplotype II	0.875439	< 2.2e-16
P. euphratica	haplotype I	0.808772	3.12e-05	0.9475
	haplotype II	0.842105	< 2.2e-16
S. chaenomeloides	haplotype I	0.561404	0.0138	0.8674
	haplotype II	0.570175	0.01216
S. arbutifolia	haplotype I	0.689474	0.001489	0.8479
	haplotype II	0.777193	0.000135
#Correlation between centromere size and chromosome size
Genome		Correlation between centromere size and chromosome size
		Spearman's rank correlation rho	Spearman's rank correlation P-value
P. alba var. pyramidalis	haplotype I	0.105263	0.6675
	haplotype II	-0.0824561	0.7372
P. euphratica	haplotype I	0.122807	0.6155
	haplotype II	-0.140351	0.5653
S. chaenomeloides	haplotype I	-0.00701754	0.9799
	haplotype II	0.108772	0.657
S. arbutifolia	haplotype I	-0.0529343	0.8296
	haplotype II	-0.204745	0.4004

## Sheet: Table S9
Table S9. Summary of tandem repeat arrays (TRAs) in assembled Salicaceae genomes
Genome	chromosome	Start	End	Length	Monomer type	Monomer number	Mean monomer variation	HOR number	Mean HOR monomers	Mean HOR block (bp)	Mean HOR distance (bp)	Centromeric or pericentromeric
P. alba var. pyramidalis haplotype I	chr01	17662061	17698691	36631	Palv328	111	36.83	18	3.83	1269	4002	Yes
	chr01	18691589	19477000	785412	Palv156	4682	15.9	17596	4.71	740	169441	Yes
	chr01	27812323	27816591	4269	Palv81	52	23.24	19	5.68	460	1717	No
	chr02	9394332	9729940	335609	Palv148	2296	15.12	2924	3.74	548	53463	No
	chr02	16736117	18822757	2086641	Palv156	12431	16.2	66905	7.21	1124	406493	Yes
	chr02	18839123	18855122	16000	Palv144	104	54.52	0	0	0	0	Yes
	chr03	5714095	5724528	10434	Palv156	68	37.2	0	0	0	0	Yes
	chr03	5732296	5750618	18323	Palv311	65	191.77	8	2.75	855	1400	Yes
	chr03	13564093	14670000	1105908	Palv148	7400	18.17	7695	3.81	562	79577	No
	chr04	4195208	6085555	1890348	Palv148	11560	16.59	25591	4.2	621	122558	No
	chr05	4944394	4948089	3696	Palv56	65	6.65	196	5.84	329	1229	No
	chr05	4992080	7268625	2276546	Palv148	14642	19.17	36998	4.42	654	316609	No
	chr06	6806254	7755655	949402	Palv148	6178	14.85	9451	3.88	574	100555	No
	chr07	12013571	15002761	2989191	Palv148	17303	15.95	39210	4.06	600	476331	No
	chr08	8611163	10368892	1757730	Palv148	11725	15.65	21125	3.98	588	292343	No
	chr08	16485733	16543968	58236	Palv78	239	28.72	77	2.86	222	2786	Yes
	chr09	394039	601371	207333	Palv156	984	58.64	480	4.88	711	18608	Yes
	chr09	6649033	9097906	2448874	Palv148	15551	23.95	34643	4.74	700	562137	No
	chr10	693725	700040	6316	Palv63	66	16.23	0	0	0	0	No
	chr10	2942321	3383998	441678	Palv156	610	84.22	256	5.48	853	5147	Yes
	chr10	11040726	12499999	1459274	Palv148	9141	25.46	20846	4.99	736	180096	No
	chr11	1287053	4396948	3109896	Palv148	14579	17.58	19562	4.39	648	240745	No
	chr11	11766818	11772972	6155	Palv107	57	35.4	0	0	0	0	Yes
	chr12	5004063	5808963	804901	Palv107	148	36.55	62	3.58	388	2228	Yes
	chr12	10118550	11804819	1686270	Palv148	11147	15.72	26992	4.09	606	255878	No
	chr13	7845644	7977979	132336	Palv107	846	33.17	837	7.12	911	21687	Yes
	chr13	11889466	12617638	728173	Palv148	4357	15.97	5174	3.74	549	86977	No
	chr14	12611733	12621212	9480	Palv95	100	13.13	42	4.6	435	3636	No
	chr14	15516000	15538301	22302	Palv60	299	14.12	216	2.99	183	6898	No
	chr14	15887063	20387945	4500883	Palv78	54151	17.61	426649	8.82	614	1021948	Yes
	chr14	19606054	19632008	25955	Palv335	72	59.44	28	9.93	3436	6791	Yes
	chr15	4853701	4960883	107183	Palv107	92	28.64	8	2.75	296	1481	Yes
	chr15	10523455	12556996	2033542	Palv148	13380	12.57	32156	3.93	580	556866	No
	chr16	2798669	4227362	1428694	Palv148	9420	12.4	35494	5.19	767	384498	No
	chr16	10074516	10390828	316313	Palv144	486	52.99	84	101.21	56338	59285	Yes
	chr17	2848400	2984000	135601	Palv581	179	17.84	593	6.09	4448	37270	No
	chr17	12124552	14267926	2143375	Palv148	14139	12.5	41840	4.41	652	595915	No
	chr18	5227188	5957846	730659	Palv156	428	38.34	6	2.33	344	800	Yes
	chr18	12571102	15571248	3000147	Palv148	19505	15.32	46958	4.08	602	623264	No
	chr19	6775704	6789407	13704	Palv212	67	61.49	0	0	0	0	Yes
P. alba var. pyramidalis haplotype II	chr01	17757158	17920250	163093	Palv328	471	38.24	392	7.16	2395	11699	Yes
	chr01	18944655	21046921	2102267	Palv156	12739	46.23	48592	5.6	879	159817	Yes
	chr01	29197568	29202182	4615	Palv81	54	19.97	39	4.15	334	1135	No
	chr01	41068661	41072611	3951	Palv60	65	13.16	95	9.48	566	1273	No
	chr02	9459107	11316440	1857334	Palv148	11860	13.22	26061	3.86	566	371123	No
	chr02	18307685	20353227	2045543	Palv156	12048	37.89	61176	7.06	1100	226967	Yes
	chr02	20369604	20385575	15972	Palv144	106	53.87	0	0	0	0	Yes
	chr03	4004112	4033410	29299	Palv61	323	16.48	966	8.68	516	4594	No
	chr03	6329095	7581994	1252900	Palv156	7297	51.95	14217	4.06	632	80505	Yes
	chr03	15120343	17354400	2234058	Palv148	14190	16.15	40038	4.68	692	400154	No
	chr04	1849650	1853518	3869	Palv60	64	9.39	63	27.94	1662	1764	No
	chr04	4187129	6473912	2286784	Palv148	14556	18.6	27111	3.88	575	403710	No
	chr05	5120482	7271598	2151117	Palv148	13935	15.29	28040	3.94	583	320561	No
	chr06	6605718	8458994	1853277	Palv148	12251	12.07	41383	4.6	680	484022	No
	chr07	6885382	6890101	4720	Palv61	63	19.72	60	4.28	269	1743	Yes
	chr07	12174029	13398683	1224655	Palv148	7071	16.62	10336	3.9	576	79198	No
	chr08	8663038	11636765	2973728	Palv148	19551	14.02	65196	4.76	703	676873	No
	chr08	17920769	18055575	134807	Palv78	353	29.24	143	3.84	299	2805	Yes
	chr09	45678	1381663	1335986	Palv156	5995	50.97	7256	4.26	663	47350	Yes
	chr09	7401855	10881206	3479352	Palv148	22600	21.78	63659	4.45	658	585858	No
	chr10	2831118	3697468	866351	Palv156	737	74.71	47	3.28	509	2405	Yes
	chr10	10787716	13118000	2330285	Palv148	15043	20.53	30739	4.08	599	396279	No
	chr11	1424248	3761460	2337213	Palv148	10701	17.48	11578	4.08	603	94013	No
	chr11	10494051	11028402	534352	Palv107	579	38.23	399	4.39	472	15433	Yes
	chr12	5074638	5705553	630916	Palv107	216	66.54	18	4	426	3444	Yes
	chr12	10099001	12112410	2013410	Palv148	13179	17.61	29016	4.19	621	259093	Yes
	chr13	8195010	8403642	208633	Palv107	965	72.87	866	10.55	1638	23252	Yes
	chr14	14503172	17579372	3076201	Palv78	35939	50.58	204499	7.72	602	256195	Yes
	chr14	16446198	16534845	88648	Palv335	237	24.32	230	3.93	1322	25362	Yes
	chr14	20488594	21931950	1443357	Palv157	7399	91.98	17240	5.2	854	91277	No
	chr15	4867314	4917894	50581	Palv107	269	66.15	12	2.83	306	1612	Yes
	chr15	4925007	4954604	29598	Palv212	123	183.33	0	0	0	0	Yes
	chr15	10468992	14193913	3724922	Palv148	24303	11.42	103616	6.95	1028	1008516	No
	chr16	2512043	6630351	4118309	Palv148	27696	14.19	76170	4.92	727	1071959	No
	chr16	12398156	12614000	215845	Palv144	313	45.86	36	65.11	29241	33323	Yes
	chr17	3943412	4493593	550182	Palv615	888	18.13	1084	3.32	2046	127257	No
	chr17	8526451	8688723	162273	Palv661	243	2.2	656	37.5	24894	65560	Yes
	chr17	13672000	16493647	2821648	Palv148	18644	11.05	76088	5.47	810	876383	No
	chr18	5289028	6003761	714734	Palv156	375	38.08	8	3.5	516	1824	Yes
	chr18	12726325	16305999	3579675	Palv148	23354	17.6	51857	3.91	573	608316	No
	chr19	7366429	7621004	254576	Palv212	119	68.46	0	0	0	0	Yes
P. euphratica haplotype I	chr06	21930601	22144402	213802	Peu89	1497	11.32	4141	4.59	408	45320	Yes
	chr08	15130351	15253440	123090	Peu676	179	160.94	92	3.45	2328	6588	No
	chr08	17940000	17945000	5001	Peu80	63	19.71	12	4	242	1153	No
	chr08	24214127	24228724	14598	Peu261	56	1.92	106	28	7302	7042	No
	chr09	55204	177904	122701	Peu177	163	45.45	119	7.86	1388	51282	No
	chr09	603049	611943	8895	Peu143	61	49.28	0	0	0	0	No
	chr13	12749873	12910977	161105	Peu108	313	48.43	94	43.1	4695	11127	Yes
	chr15	5545307	5712987	167681	Peu481	232	6.06	1255	9.18	4504	72932	No
	chr17	2865157	3037716	172560	Peu593	288	9.88	1243	4.7	2819	51716	No
	chr17	6410180	6452640	42461	Peu505	82	0.61	112	41.5	21483	20979	Yes
	chr19	1148454	1153625	5172	Peu88	73	36.7	41	3.95	336	946	Yes
	chr19	5335610	5339712	4103	Peu59	63	23.39	41	3.05	201	1175	Yes
P. euphratica haplotype II	chr03	2967215	3000487	33273	Peu347	96	7.01	425	12.37	4291	12847	No
	chr06	21637210	21860999	223790	Peu89	1598	11.33	4605	4.61	410	46638	Yes
	chr07	10608002	10722537	114536	Peu489	173	21.18	133	2.96	1448	12494	Yes
	chr08	17621014	18427997	806984	Peu80	557	58.49	47	5.11	404	2288	Yes
	chr09	510039	519699	9661	Peu172	55	34.36	47	5.3	913	2973	Yes
	chr11	1713396	1716826	3431	Peu60	51	13.73	21	3.24	198	749	No
	chr13	12001011	12161967	160957	Peu108	273	49.84	129	20.13	2187	11700	Yes
	chr15	5596980	5781696	184717	Peu481	274	6.76	1537	6.8	4555	66670	No
	chr15	19556581	19560946	4366	Peu58	73	9.98	86	3.66	218	1181	No
	chr17	2925329	3123598	198270	Peu597	331	6.96	2298	8.12	4855	68081	No
	chr17	6400368	7016688	616321	Peu505	1029	213.87	4659	5.99	3054	118004	No
	chr18	10636851	10644950	8100	Peu144	56	48.15	0	0	0	0	Yes
S. chaenomeloides haplotype I	chr01	3086562	3640953	554392	Salix180	2810	16.14	3528	3.73	669	105827	No
	chr03	11163000	12683208	1520209	Salix180	7422	11.59	28539	5.99	1080	395105	No
	chr05	3749025	4338812	589788	Salix180	2949	14.65	5554	3.83	688	79906	No
	chr07	8091309	8099942	8634	Sch119	71	38.49	0	0	0	0	Yes
	chr07	8388296	8520486	132191	Sch68	256	25.49	184	2.77	191	2482	Yes
	chr07	12695055	14708526	2013472	Salix180	10520	20.62	14479	3.6	651	266967	No
	chr07	17280090	17390300	110211	Salix180	598	23.29	309	3.5	641	4221	No
	chr11	9212248	9334890	122643	Sch175	194	27.53	67	3.88	676	2611	Yes
	chr11	9687689	9917951	230263	Sch214	1076	32.47	1310	3.37	718	31533	Yes
	chr13	29572	153371	123800	Salix180	663	21.18	3491	3.45	618	59265	No
	chr13	15654079	16313950	659872	Salix180	3446	18.91	658	3.96	735	9154	No
	chr14	13287003	13348641	61639	Sch69	522	37.08	414	3.41	237	5395	Yes
	chr16	16523023	17804743	1281721	Salix180	6716	16.52	12683	3.77	679	284418	No
	chr17	2903332	3040845	137514	Sch525	262	6.24	1571	14.35	7535	47734	No
	chr17	3395574	4327617	932044	Salix180	4818	20.07	6882	4.16	753	138971	No
	chr17	9021000	9110583	89584	Sch146	330	36.94	4	4	584	877	Yes
	chr17	16067746	16159894	92149	Salix180	458	22.77	140	2.99	536	2928	No
	chr18	113	37864	37752	Salix180	211	16.57	235	3.38	427	9984	No
	chr18	5741414	5761627	20214	Sch175	116	18.51	83	3.86	674	5614	Yes
	chr19	11838	157377	145540	Salix180	705	19.91	957	3.45	629	17038	No
	chr19	4249689	4318367	68679	Salix180	380	17.55	311	3.05	552	13719	No
S. chaenomeloides haplotype II	chr01	3242001	3796372	554372	Salix180	2809	16.31	3501	3.73	670	103789	No
	chr03	11169610	11431748	262139	Salix180	1342	8.63	9144	11.17	2011	93459	No
	chr05	3714666	4174996	460331	Salix180	2323	14.3	4406	3.9	701	60821	No
	chr07	12772499	14198817	1426319	Salix180	7618	21.58	10617	3.61	651	99355	No
	chr07	16667007	16920029	253023	Salix180	1291	16.62	2702	4.23	795	36760	No
	chr11	9054409	9087576	33168	Sch175	141	28.63	72	4.79	834	3645	Yes
	chr11	9430158	9515126	84969	Sch214	378	18.25	555	6.12	1318	17037	Yes
	chr13	106	87834	87729	Salix180	475	14.87	664	3.76	676	17524	No
	chr13	15231438	16023516	792079	Salix180	4084	18.24	4735	3.4	610	185842	No
	chr14	13493668	13507963	14296	Sch69	204	18.9	128	3.13	218	4157	Yes
	chr16	16158757	16688608	529852	Salix180	2748	17.16	3231	3.65	656	83394	No
	chr17	2470245	2561506	91262	Sch525	175	5.03	1049	7.3	3805	30701	No
	chr17	2911503	3922627	1011125	Salix180	5380	16.43	7953	3.7	666	120264	No
	chr17	7693378	7854905	161528	Sch146	387	36.23	14	10.86	1558	27733	Yes
	chr17	8210276	8216570	6295	Sch75	82	27.85	0	0	0	0	Yes
	chr17	14783638	14963559	179922	Salix180	936	20.58	950	3.98	713	12007	No
	chr18	55	78794	78740	Salix180	439	14.47	732	3.62	650	13761	No
	chr18	5730021	5753584	23564	Sch175	135	17.06	128	4.15	725	6707	Yes
	chr19	17331	91068	73738	Salix180	341	20.67	326	3.82	715	8134	No
S. arbutifolia haplotype I	chr04	2177003	2212932	35930	Salix180	200	20.33	56	3.25	584	3546	No
	chr04	16766442	17008507	242066	Salix180	1338	20.73	1238	3.47	626	22120	No
	chr05	8906856	8959820	52965	Sar479	108	13.22	188	3.96	1895	18477	Yes
	chr05	16328464	16355939	27476	Salix180	157	28.34	65	4.15	715	6456	No
	chr06	4999620	5016175	16556	Salix180	92	30.46	18	3.44	627	1400	No
	chr06	10525691	10559762	34072	Sar491	69	25.04	55	4.55	2231	5193	Yes
	chr07	1	24620	24620	Salix180	137	21.72	131	4.34	777	5826	No
	chr07	12944435	12998891	54457	Salix180	288	26.87	96	2.83	509	2843	No
	chr11	23022	177274	154253	Salix180	852	19.95	1460	4.07	731	23947	No
	chr11	9765543	11910678	2145136	Sar173	6676	16.51	12118	3.8	656	213627	No
	chr11	16661419	16762057	100639	Salix180	492	30.8	187	2.99	543	5952	No
	chr12	94	113027	112934	Salix180	629	13.98	843	3.7	664	16314	No
	chr12	12128479	12146949	18471	Salix180	104	20.96	44	3.5	625	4479	No
	chr13	6658	37885	31228	Salix180	165	29.87	133	3.56	659	5062	No
	chr13	8089557	11360000	3270444	Sar145	10498	59.84	32369	4.71	678	347161	Yes
	chr13	17327012	17574254	247243	Salix180	1296	30.19	1273	3.85	697	15509	No
	chr14	6269065	6651964	382900	Salix180	544	15.89	906	4.34	779	18197	No
	chr15	9527	72444	62918	Salix180	342	30.58	143	4.37	791	4626	No
	chr15	7344048	7512767	168720	Sar318	448	60.24	595	7.07	2236	66535	No
	chr17	65	192061	191997	Salix180	1014	16.35	1182	4.13	742	34372	No
	chr17	8591514	8660907	69394	Sar743	94	11.96	212	3.4	2509	21620	Yes
	chr17	17215111	17277966	62856	Salix180	322	23.61	143	4.23	759	5744	No
	chr18	55	126710	126656	Salix180	704	13.19	1284	3.63	652	26205	No
	chr18	14611118	14651926	40809	Salix180	196	24.81	65	3.42	616	6748	No
	chr19	112	66962	66851	Salix180	371	22.24	239	3.57	641	7005	No
S. arbutifolia haplotype II	chr04	2187295	2221642	34348	Salix180	191	20.99	53	3.28	591	3385	No
	chr04	16817713	16877934	60222	Salix180	330	31.87	86	4.03	729	4376	No
	chr05	8928103	8981681	53579	Sar479	112	11.82	196	3.9	1869	18361	Yes
	chr05	16350312	16462304	111993	Salix180	621	25.24	630	3.54	634	18098	No
	chr06	4940417	5091137	150721	Salix180	835	22.39	838	3.13	562	20454	No
	chr07	9391	205237	195847	Salix180	1070	24.98	980	3.48	622	20889	No
	chr07	13716063	13799448	83386	Salix180	461	23.86	350	3.42	615	9603	No
	chr11	10492	279548	269057	Salix180	1261	31.29	1183	4.06	730	15669	No
	chr11	9930206	12034000	2103795	Sar173	6439	16.89	10936	3.71	640	194889	No
	chr11	16852376	17132936	280561	Salix180	1555	15.04	3423	4.21	757	52585	No
	chr12	29055	564876	535822	Salix180	2798	24.3	3481	3.59	645	60736	No
	chr12	11997493	12119333	121841	Salix180	678	15.61	377	3.52	634	9869	No
	chr13	27070	172462	145393	Salix180	747	3.11	472	4.03	730	7837	No
	chr13	8331530	11768335	3436806	Sar145	10591	62.63	31656	5.02	723	356632	Yes
	chr13	17579476	18024479	445004	Salix180	2409	18.64	3279	3.69	663	66205	No
	chr14	6205289	6569655	364367	Salix180	445	18.69	207	3.05	549	6118	No
	chr15	9527	72444	62918	Salix180	342	30.58	143	4.37	791	4626	No
	chr17	876	347261	346386	Salix180	1804	21.03	1951	3.88	698	58763	No
	chr17	9403375	9635986	232612	Sar743	314	11.21	1389	6.8	5052	57977	Yes
	chr17	17946069	18157432	211364	Salix180	1176	18.42	1480	3.86	694	28446	No
	chr18	3946	120591	116646	Salix180	634	30.34	899	3.67	661	15653	No
	chr18	13958337	14124553	166217	Salix180	881	26.13	659	3.62	651	8490	No
	chr19	25562	332518	306957	Salix180	1641	24.31	1738	3.15	568	44994	No
	chr19	8002063	8356740	354678	Salix180	1504	29.46	243	3.75	703	19491	Yes
	chr19	9167627	9170995	3369	Sar53	60	24.25	26	5.31	275	1098	No
	chr19	10449518	10532692	83175	Sar553	150	10.59	593	5.7	3159	24533	No

## Sheet: Table S10
Table S10. Summary of BLASTN alignments between TRA monomers
Query genome	Query TRA monomer ID	Query TRA monomer Type	Hit genome	Hit TRA monomer ID	Hit TRA monomer Type	Identity	Hit_length	Mismatch	Gap_opening	Query_start	Query_end	Hit_start	Hit_end	E_value	Bit_score
P. euphratica haplotype I	chr09_55204_177904	Peu177	P. euphratica haplotype II	chr09_510039_519699	Peu172	100	99	0	0	79	177	1	99	4.12e-50	183
S. chaenomeloides haplotype I	chr14_13287003_13348641	Sch69	S. chaenomeloides haplotype II	chr17_8210276_8216570	Sch75	95.238	42	2	0	1	42	55	14	1.76e-15	67.6
S. arbutifolia haplotype I	chr06_10525691_10559762	Sar491	S. arbutifolia haplotype II	chr05_8906856_8959820	Sar479	79.592	343	61	8	1	339	142	479	1.61e-65	237
P. alba var. pyramidalis haplotype I	chr14_15887063_20387945	Palv78	P. euphratica haplotype II	chr08_17621014_18427997	Peu80	91.304	69	4	2	6	72	2	70	5.99e-23	93.5
P. alba var. pyramidalis haplotype II	chr14_14503172_17579372	Palv78	P. euphratica haplotype II	chr08_17621014_18427997	Peu80	91.304	69	4	2	6	72	2	70	5.99e-23	93.5
P. alba var. pyramidalis haplotype II	chr15_4867314_4917894	Palv107	P. euphratica haplotype I	chr13_12749873_12910977	Peu108	94.059	101	6	0	2	102	3	103	3.84e-41	154
P. alba var. pyramidalis haplotype II	chr15_4867314_4917894	Palv107	P. euphratica haplotype II	chr13_12001011_12161967	Peu108	94.118	102	6	0	1	102	2	103	1.07e-41	156
P. alba var. pyramidalis haplotype I	chr02_9394332_9729940	Palv148	S. arbutifolia haplotype I	chr13_8089557_11360000	Sar145	92.857	84	6	0	9	92	1	84	1.51e-31	122
P. alba var. pyramidalis haplotype I	chr03_13564093_14670000	Palv148	S. arbutifolia haplotype I	chr13_8089557_11360000	Sar145	92.857	84	6	0	9	92	1	84	1.51e-31	122
P. alba var. pyramidalis haplotype I	chr04_4195208_6085555	Palv148	S. arbutifolia haplotype I	chr13_8089557_11360000	Sar145	92.857	84	6	0	9	92	1	84	1.51e-31	122
P. alba var. pyramidalis haplotype I	chr05_4992080_7268625	Palv148	S. arbutifolia haplotype I	chr13_8089557_11360000	Sar145	92.857	84	6	0	9	92	1	84	1.51e-31	122
P. alba var. pyramidalis haplotype I	chr06_6806254_7755655	Palv148	S. arbutifolia haplotype I	chr13_8089557_11360000	Sar145	92.857	84	6	0	9	92	1	84	1.51e-31	122
P. alba var. pyramidalis haplotype I	chr07_12013571_15002761	Palv148	S. arbutifolia haplotype I	chr13_8089557_11360000	Sar145	91.667	84	7	0	9	92	1	84	7e-30	117
P. alba var. pyramidalis haplotype I	chr08_8611163_10368892	Palv148	S. arbutifolia haplotype I	chr13_8089557_11360000	Sar145	92.857	84	6	0	9	92	1	84	1.51e-31	122
P. alba var. pyramidalis haplotype I	chr09_6649033_9097906	Palv148	S. arbutifolia haplotype I	chr13_8089557_11360000	Sar145	92.857	84	6	0	9	92	1	84	1.51e-31	122
P. alba var. pyramidalis haplotype I	chr10_11040726_12499999	Palv148	S. arbutifolia haplotype I	chr13_8089557_11360000	Sar145	91.667	84	7	0	9	92	1	84	7e-30	117
P. alba var. pyramidalis haplotype I	chr11_1287053_4396948	Palv148	S. arbutifolia haplotype I	chr13_8089557_11360000	Sar145	92.857	84	6	0	9	92	1	84	1.51e-31	122
P. alba var. pyramidalis haplotype I	chr12_10118550_11804819	Palv148	S. arbutifolia haplotype I	chr13_8089557_11360000	Sar145	89.412	85	7	2	9	92	1	84	1.52e-26	106
P. alba var. pyramidalis haplotype I	chr13_11889466_12617638	Palv148	S. arbutifolia haplotype I	chr13_8089557_11360000	Sar145	92.771	83	6	0	10	92	2	84	5.41e-31	121
P. alba var. pyramidalis haplotype I	chr15_10523455_12556996	Palv148	S. arbutifolia haplotype I	chr13_8089557_11360000	Sar145	92.857	84	6	0	9	92	1	84	1.51e-31	122
P. alba var. pyramidalis haplotype I	chr16_2798669_4227362	Palv148	S. arbutifolia haplotype I	chr13_8089557_11360000	Sar145	89.412	85	7	2	9	92	1	84	1.52e-26	106
P. alba var. pyramidalis haplotype I	chr18_12571102_15571248	Palv148	S. arbutifolia haplotype I	chr13_8089557_11360000	Sar145	91.667	84	7	0	9	92	1	84	7e-30	117
P. alba var. pyramidalis haplotype II	chr02_9459107_11316440	Palv148	S. arbutifolia haplotype I	chr13_8089557_11360000	Sar145	92.857	84	6	0	9	92	1	84	1.51e-31	122
P. alba var. pyramidalis haplotype II	chr03_15120343_17354400	Palv148	S. arbutifolia haplotype I	chr13_8089557_11360000	Sar145	91.667	84	7	0	9	92	1	84	7e-30	117
P. alba var. pyramidalis haplotype II	chr04_4187129_6473912	Palv148	S. arbutifolia haplotype I	chr13_8089557_11360000	Sar145	92.857	84	6	0	9	92	1	84	1.51e-31	122
P. alba var. pyramidalis haplotype II	chr05_5120482_7271598	Palv148	S. arbutifolia haplotype I	chr13_8089557_11360000	Sar145	92.857	84	6	0	9	92	1	84	1.51e-31	122
P. alba var. pyramidalis haplotype II	chr06_6605718_8458994	Palv148	S. arbutifolia haplotype I	chr13_8089557_11360000	Sar145	92.857	84	6	0	10	93	1	84	1.51e-31	122
P. alba var. pyramidalis haplotype II	chr07_12174029_13398683	Palv148	S. arbutifolia haplotype I	chr13_8089557_11360000	Sar145	92.857	84	6	0	9	92	1	84	1.51e-31	122
P. alba var. pyramidalis haplotype II	chr08_8663038_11636765	Palv148	S. arbutifolia haplotype I	chr13_8089557_11360000	Sar145	92.857	84	6	0	9	92	1	84	1.51e-31	122
P. alba var. pyramidalis haplotype II	chr09_7401855_10881206	Palv148	S. arbutifolia haplotype I	chr13_8089557_11360000	Sar145	92.857	84	6	0	9	92	1	84	1.51e-31	122
P. alba var. pyramidalis haplotype II	chr10_10787716_13118000	Palv148	S. arbutifolia haplotype I	chr13_8089557_11360000	Sar145	89.412	85	7	2	9	92	1	84	1.52e-26	106
P. alba var. pyramidalis haplotype II	chr11_1424248_3761460	Palv148	S. arbutifolia haplotype I	chr13_8089557_11360000	Sar145	92.857	84	6	0	9	92	1	84	1.51e-31	122
P. alba var. pyramidalis haplotype II	chr12_10099001_12112410	Palv148	S. arbutifolia haplotype I	chr13_8089557_11360000	Sar145	89.412	85	7	2	9	92	1	84	1.52e-26	106
P. alba var. pyramidalis haplotype II	chr16_2512043_6630351	Palv148	S. arbutifolia haplotype I	chr13_8089557_11360000	Sar145	89.412	85	7	2	9	92	1	84	1.52e-26	106
P. alba var. pyramidalis haplotype II	chr17_13672000_16493647	Palv148	S. arbutifolia haplotype I	chr13_8089557_11360000	Sar145	92.857	84	6	0	9	92	1	84	1.51e-31	122
P. alba var. pyramidalis haplotype II	chr18_12726325_16305999	Palv148	S. arbutifolia haplotype I	chr13_8089557_11360000	Sar145	91.667	84	7	0	9	92	1	84	7e-30	117
P. alba var. pyramidalis haplotype I	chr02_9394332_9729940	Palv148	S. arbutifolia haplotype II	chr13_8331530_11768335	Sar145	89.209	139	13	1	9	147	1	137	1.47e-46	172
P. alba var. pyramidalis haplotype I	chr03_13564093_14670000	Palv148	S. arbutifolia haplotype II	chr13_8331530_11768335	Sar145	88.571	140	13	2	9	148	1	137	6.86e-45	167
P. alba var. pyramidalis haplotype I	chr04_4195208_6085555	Palv148	S. arbutifolia haplotype II	chr13_8331530_11768335	Sar145	87.143	140	15	2	9	148	1	137	1.48e-41	156
P. alba var. pyramidalis haplotype I	chr05_4992080_7268625	Palv148	S. arbutifolia haplotype II	chr13_8331530_11768335	Sar145	88.806	134	12	2	9	142	1	131	3.19e-43	161
P. alba var. pyramidalis haplotype I	chr06_6806254_7755655	Palv148	S. arbutifolia haplotype II	chr13_8331530_11768335	Sar145	88.571	140	13	2	9	148	1	137	6.86e-45	167
P. alba var. pyramidalis haplotype I	chr07_12013571_15002761	Palv148	S. arbutifolia haplotype II	chr13_8331530_11768335	Sar145	87.857	140	14	2	9	148	1	137	3.19e-43	161
P. alba var. pyramidalis haplotype I	chr08_8611163_10368892	Palv148	S. arbutifolia haplotype II	chr13_8331530_11768335	Sar145	87.857	140	14	2	9	148	1	137	3.19e-43	161
P. alba var. pyramidalis haplotype I	chr09_6649033_9097906	Palv148	S. arbutifolia haplotype II	chr13_8331530_11768335	Sar145	88.571	140	13	3	9	148	1	137	6.86e-45	167
P. alba var. pyramidalis haplotype I	chr10_11040726_12499999	Palv148	S. arbutifolia haplotype II	chr13_8331530_11768335	Sar145	87.143	140	15	2	9	148	1	137	1.48e-41	156
P. alba var. pyramidalis haplotype I	chr11_1287053_4396948	Palv148	S. arbutifolia haplotype II	chr13_8331530_11768335	Sar145	88.571	140	13	2	9	148	1	137	6.86e-45	167
P. alba var. pyramidalis haplotype I	chr12_10118550_11804819	Palv148	S. arbutifolia haplotype II	chr13_8331530_11768335	Sar145	85.926	135	14	4	9	142	1	131	1.49e-36	139
P. alba var. pyramidalis haplotype I	chr13_11889466_12617638	Palv148	S. arbutifolia haplotype II	chr13_8331530_11768335	Sar145	89.13	138	13	1	10	147	2	137	5.3e-46	171
P. alba var. pyramidalis haplotype I	chr15_10523455_12556996	Palv148	S. arbutifolia haplotype II	chr13_8331530_11768335	Sar145	88.571	140	13	2	9	148	1	137	6.86e-45	167
P. alba var. pyramidalis haplotype I	chr16_2798669_4227362	Palv148	S. arbutifolia haplotype II	chr13_8331530_11768335	Sar145	85.926	135	14	4	9	142	1	131	1.49e-36	139
P. alba var. pyramidalis haplotype I	chr17_12124552_14267926	Palv148	S. arbutifolia haplotype II	chr13_8331530_11768335	Sar145	87.857	140	14	2	9	148	1	137	3.19e-43	161
P. alba var. pyramidalis haplotype I	chr18_12571102_15571248	Palv148	S. arbutifolia haplotype II	chr13_8331530_11768335	Sar145	87.857	140	14	2	9	148	1	137	3.19e-43	161
P. alba var. pyramidalis haplotype II	chr02_9459107_11316440	Palv148	S. arbutifolia haplotype II	chr13_8331530_11768335	Sar145	89.209	139	13	1	9	147	1	137	1.47e-46	172
P. alba var. pyramidalis haplotype II	chr03_15120343_17354400	Palv148	S. arbutifolia haplotype II	chr13_8331530_11768335	Sar145	88.06	134	13	2	9	142	1	131	1.48e-41	156
P. alba var. pyramidalis haplotype II	chr04_4187129_6473912	Palv148	S. arbutifolia haplotype II	chr13_8331530_11768335	Sar145	87.857	140	14	2	9	148	1	137	3.19e-43	161
P. alba var. pyramidalis haplotype II	chr05_5120482_7271598	Palv148	S. arbutifolia haplotype II	chr13_8331530_11768335	Sar145	88.571	140	13	2	9	148	1	137	6.86e-45	167
P. alba var. pyramidalis haplotype II	chr06_6605718_8458994	Palv148	S. arbutifolia haplotype II	chr13_8331530_11768335	Sar145	89.209	139	13	1	10	148	1	137	1.47e-46	172
P. alba var. pyramidalis haplotype II	chr07_12174029_13398683	Palv148	S. arbutifolia haplotype II	chr13_8331530_11768335	Sar145	88.571	140	13	2	9	148	1	137	6.86e-45	167
P. alba var. pyramidalis haplotype II	chr08_8663038_11636765	Palv148	S. arbutifolia haplotype II	chr13_8331530_11768335	Sar145	88.806	134	12	2	9	142	1	131	3.19e-43	161
P. alba var. pyramidalis haplotype II	chr09_7401855_10881206	Palv148	S. arbutifolia haplotype II	chr13_8331530_11768335	Sar145	88.571	140	13	2	9	148	1	137	6.86e-45	167
P. alba var. pyramidalis haplotype II	chr10_10787716_13118000	Palv148	S. arbutifolia haplotype II	chr13_8331530_11768335	Sar145	85.926	135	14	4	9	142	1	131	1.49e-36	139
P. alba var. pyramidalis haplotype II	chr11_1424248_3761460	Palv148	S. arbutifolia haplotype II	chr13_8331530_11768335	Sar145	88.571	140	13	2	9	148	1	137	6.86e-45	167
P. alba var. pyramidalis haplotype II	chr12_10099001_12112410	Palv148	S. arbutifolia haplotype II	chr13_8331530_11768335	Sar145	85.926	135	14	4	9	142	1	131	1.49e-36	139
P. alba var. pyramidalis haplotype II	chr16_2512043_6630351	Palv148	S. arbutifolia haplotype II	chr13_8331530_11768335	Sar145	85.926	135	14	4	9	142	1	131	1.49e-36	139
P. alba var. pyramidalis haplotype II	chr17_13672000_16493647	Palv148	S. arbutifolia haplotype II	chr13_8331530_11768335	Sar145	88.571	140	13	2	9	148	1	137	6.86e-45	167
P. alba var. pyramidalis haplotype II	chr18_12726325_16305999	Palv148	S. arbutifolia haplotype II	chr13_8331530_11768335	Sar145	87.857	140	14	2	9	148	1	137	3.19e-43	161
S. chaenomeloides haplotype I	chr17_2903332_3040845	Sch525	S. arbutifolia haplotype II	chr19_10449518_10532692	Sar553	86.602	515	49	12	5	505	19	527	0	551
S. chaenomeloides haplotype II	chr17_2470245_2561506	Sch525	S. arbutifolia haplotype II	chr19_10449518_10532692	Sar553	86.863	510	52	9	5	500	19	527	0	556
S. chaenomeloides haplotype I	chr01_3086562_3640953	Salix180	S. arbutifolia haplotype I	chr04_2177003_2212932	Salix180	95.628	183	2	4	1	180	1	180	1.01e-81	289
S. chaenomeloides haplotype I	chr03_11163000_12683208	Salix180	S. arbutifolia haplotype I	chr04_2177003_2212932	Salix180	95.082	183	3	4	1	180	1	180	4.68e-80	283
S. chaenomeloides haplotype I	chr05_3749025_4338812	Salix180	S. arbutifolia haplotype I	chr04_2177003_2212932	Salix180	94.536	183	4	4	1	180	1	180	2.18e-78	278
S. chaenomeloides haplotype I	chr07_12695055_14708526	Salix180	S. arbutifolia haplotype I	chr04_2177003_2212932	Salix180	94.536	183	4	4	1	180	1	180	2.18e-78	278
S. chaenomeloides haplotype I	chr07_17280090_17390300	Salix180	S. arbutifolia haplotype I	chr04_2177003_2212932	Salix180	94.536	183	4	4	1	180	1	180	2.18e-78	278
S. chaenomeloides haplotype I	chr13_29572_153371	Salix180	S. arbutifolia haplotype I	chr04_2177003_2212932	Salix180	89.944	179	6	8	1	174	1	172	3.72e-61	220
S. chaenomeloides haplotype I	chr13_15654079_16313950	Salix180	S. arbutifolia haplotype I	chr04_2177003_2212932	Salix180	96.154	182	2	3	1	179	1	180	7.77e-83	292
S. chaenomeloides haplotype I	chr16_16523023_17804743	Salix180	S. arbutifolia haplotype I	chr04_2177003_2212932	Salix180	94.475	181	3	5	1	177	1	178	1.01e-76	272
S. chaenomeloides haplotype I	chr17_3395574_4327617	Salix180	S. arbutifolia haplotype I	chr04_2177003_2212932	Salix180	96.154	182	2	3	1	179	1	180	7.77e-83	292
S. chaenomeloides haplotype I	chr17_16067746_16159894	Salix180	S. arbutifolia haplotype I	chr04_2177003_2212932	Salix180	95.628	183	2	4	1	180	1	180	1.01e-81	289
S. chaenomeloides haplotype I	chr18_113_37864	Salix180	S. arbutifolia haplotype I	chr04_2177003_2212932	Salix180	94.444	180	4	6	3	179	4	180	1.01e-76	272
S. chaenomeloides haplotype I	chr19_11838_157377	Salix180	S. arbutifolia haplotype I	chr04_2177003_2212932	Salix180	93.989	183	4	5	1	179	1	180	3.64e-76	270
S. chaenomeloides haplotype I	chr19_4249689_4318367	Salix180	S. arbutifolia haplotype I	chr04_2177003_2212932	Salix180	94.565	184	2	6	1	180	1	180	2.18e-78	278
S. chaenomeloides haplotype II	chr01_3242001_3796372	Salix180	S. arbutifolia haplotype I	chr04_2177003_2212932	Salix180	91.398	186	4	7	1	180	1	180	2.21e-68	244
S. chaenomeloides haplotype II	chr03_11169610_11431748	Salix180	S. arbutifolia haplotype I	chr04_2177003_2212932	Salix180	95.628	183	2	4	1	180	1	180	1.01e-81	289
S. chaenomeloides haplotype II	chr05_3714666_4174996	Salix180	S. arbutifolia haplotype I	chr04_2177003_2212932	Salix180	95.082	183	3	4	1	180	1	180	4.68e-80	283
S. chaenomeloides haplotype II	chr07_12772499_14198817	Salix180	S. arbutifolia haplotype I	chr04_2177003_2212932	Salix180	95.58	181	3	3	2	179	2	180	1.3e-80	285
S. chaenomeloides haplotype II	chr07_16781442_16920029	Salix180	S. arbutifolia haplotype I	chr04_2177003_2212932	Salix180	88.021	192	7	9	1	188	1	180	6.22e-59	213
S. chaenomeloides haplotype II	chr13_106_87834	Salix180	S. arbutifolia haplotype I	chr04_2177003_2212932	Salix180	95.628	183	2	4	1	180	1	180	1.01e-81	289
S. chaenomeloides haplotype II	chr13_15231438_16023516	Salix180	S. arbutifolia haplotype I	chr04_2177003_2212932	Salix180	96.154	182	2	3	1	179	1	180	7.77e-83	292
S. chaenomeloides haplotype II	chr16_16158757_16688608	Salix180	S. arbutifolia haplotype I	chr04_2177003_2212932	Salix180	94.022	184	3	6	1	180	1	180	1.01e-76	272
S. chaenomeloides haplotype II	chr17_2911503_3922627	Salix180	S. arbutifolia haplotype I	chr04_2177003_2212932	Salix180	95.082	183	3	4	1	180	1	180	4.68e-80	283
S. chaenomeloides haplotype II	chr17_14783638_14963559	Salix180	S. arbutifolia haplotype I	chr04_2177003_2212932	Salix180	95.628	183	2	4	1	180	1	180	1.01e-81	289
S. chaenomeloides haplotype II	chr18_55_78794	Salix180	S. arbutifolia haplotype I	chr04_2177003_2212932	Salix180	95.055	182	4	3	1	179	1	180	1.68e-79	281
S. chaenomeloides haplotype II	chr19_17331_91068	Salix180	S. arbutifolia haplotype I	chr04_2177003_2212932	Salix180	86.979	192	9	8	1	188	1	180	1.35e-55	202
S. chaenomeloides haplotype I	chr01_3086562_3640953	Salix180	S. arbutifolia haplotype I	chr04_16766442_17008507	Salix180	95.58	181	6	2	1	180	1	180	1.01e-81	289
S. chaenomeloides haplotype I	chr03_11163000_12683208	Salix180	S. arbutifolia haplotype I	chr04_16766442_17008507	Salix180	96.111	180	7	0	1	180	1	180	2.16e-83	294
S. chaenomeloides haplotype I	chr05_3749025_4338812	Salix180	S. arbutifolia haplotype I	chr04_16766442_17008507	Salix180	95.556	180	8	0	1	180	1	180	1.01e-81	289
S. chaenomeloides haplotype I	chr07_12695055_14708526	Salix180	S. arbutifolia haplotype I	chr04_16766442_17008507	Salix180	95.556	180	8	0	1	180	1	180	1.01e-81	289
S. chaenomeloides haplotype I	chr07_17280090_17390300	Salix180	S. arbutifolia haplotype I	chr04_16766442_17008507	Salix180	95.556	180	8	0	1	180	1	180	1.01e-81	289
S. chaenomeloides haplotype I	chr13_29572_153371	Salix180	S. arbutifolia haplotype I	chr04_16766442_17008507	Salix180	90.909	176	10	3	1	174	1	172	1.72e-64	231
S. chaenomeloides haplotype I	chr13_15654079_16313950	Salix180	S. arbutifolia haplotype I	chr04_16766442_17008507	Salix180	96.111	180	6	1	1	179	1	180	7.77e-83	292
S. chaenomeloides haplotype I	chr16_16523023_17804743	Salix180	S. arbutifolia haplotype I	chr04_16766442_17008507	Salix180	95.506	178	7	1	1	177	1	178	4.68e-80	283
S. chaenomeloides haplotype I	chr17_3395574_4327617	Salix180	S. arbutifolia haplotype I	chr04_16766442_17008507	Salix180	96.111	180	6	1	1	179	1	180	7.77e-83	292
S. chaenomeloides haplotype I	chr17_16067746_16159894	Salix180	S. arbutifolia haplotype I	chr04_16766442_17008507	Salix180	96.667	180	6	0	1	180	1	180	4.64e-85	300
S. chaenomeloides haplotype I	chr18_113_37864	Salix180	S. arbutifolia haplotype I	chr04_16766442_17008507	Salix180	94.915	177	9	0	3	179	4	180	2.18e-78	278
S. chaenomeloides haplotype I	chr19_11838_157377	Salix180	S. arbutifolia haplotype I	chr04_16766442_17008507	Salix180	94.444	180	9	1	1	179	1	180	7.83e-78	276
S. chaenomeloides haplotype II	chr19_4249689_4318367	Salix180	S. arbutifolia haplotype I	chr04_16766442_17008507	Salix180	95.58	181	6	2	1	180	1	180	1.01e-81	289
S. chaenomeloides haplotype II	chr01_3242001_3796372	Salix180	S. arbutifolia haplotype I	chr04_16766442_17008507	Salix180	91.257	183	10	4	1	180	1	180	2.21e-68	244
S. chaenomeloides haplotype II	chr03_11169610_11431748	Salix180	S. arbutifolia haplotype I	chr04_16766442_17008507	Salix180	96.667	180	6	0	1	180	1	180	4.64e-85	300
S. chaenomeloides haplotype II	chr05_3714666_4174996	Salix180	S. arbutifolia haplotype I	chr04_16766442_17008507	Salix180	96.111	180	7	0	1	180	1	180	2.16e-83	294
S. chaenomeloides haplotype II	chr07_12772499_14198817	Salix180	S. arbutifolia haplotype I	chr04_16766442_17008507	Salix180	96.089	179	6	1	2	179	2	180	2.79e-82	291
S. chaenomeloides haplotype II	chr07_16781442_16920029	Salix180	S. arbutifolia haplotype I	chr04_16766442_17008507	Salix180	88.889	189	11	6	1	188	1	180	2.88e-62	224
S. chaenomeloides haplotype II	chr13_106_87834	Salix180	S. arbutifolia haplotype I	chr04_16766442_17008507	Salix180	95.58	181	6	2	1	180	1	180	1.01e-81	289
S. chaenomeloides haplotype II	chr13_15231438_16023516	Salix180	S. arbutifolia haplotype I	chr04_16766442_17008507	Salix180	96.111	180	6	1	1	179	1	180	7.77e-83	292
S. chaenomeloides haplotype II	chr16_16158757_16688608	Salix180	S. arbutifolia haplotype I	chr04_16766442_17008507	Salix180	95.028	181	7	2	1	180	1	180	4.68e-80	283
S. chaenomeloides haplotype II	chr17_2911503_3922627	Salix180	S. arbutifolia haplotype I	chr04_16766442_17008507	Salix180	95.028	181	7	2	1	180	1	180	4.68e-80	283
S. chaenomeloides haplotype II	chr17_14783638_14963559	Salix180	S. arbutifolia haplotype I	chr04_16766442_17008507	Salix180	96.667	180	6	0	1	180	1	180	4.64e-85	300
S. chaenomeloides haplotype II	chr18_55_78794	Salix180	S. arbutifolia haplotype I	chr04_16766442_17008507	Salix180	95	180	8	1	1	179	1	180	1.68e-79	281
S. chaenomeloides haplotype II	chr19_17331_91068	Salix180	S. arbutifolia haplotype I	chr04_16766442_17008507	Salix180	88.36	189	12	5	1	188	1	180	1.34e-60	219
S. chaenomeloides haplotype I	chr01_3086562_3640953	Salix180	S. arbutifolia haplotype I	chr05_16328464_16355939	Salix180	97.238	181	3	2	1	180	1	180	9.98e-87	305
S. chaenomeloides haplotype I	chr03_11163000_12683208	Salix180	S. arbutifolia haplotype I	chr05_16328464_16355939	Salix180	97.778	180	4	0	1	180	1	180	2.15e-88	311
S. chaenomeloides haplotype I	chr05_3749025_4338812	Salix180	S. arbutifolia haplotype I	chr05_16328464_16355939	Salix180	97.222	180	5	0	1	180	1	180	9.98e-87	305
S. chaenomeloides haplotype I	chr07_12695055_14708526	Salix180	S. arbutifolia haplotype I	chr05_16328464_16355939	Salix180	97.222	180	5	0	1	180	1	180	9.98e-87	305
S. chaenomeloides haplotype I	chr07_17280090_17390300	Salix180	S. arbutifolia haplotype I	chr05_16328464_16355939	Salix180	97.222	180	5	0	1	180	1	180	9.98e-87	305
S. chaenomeloides haplotype I	chr13_29572_153371	Salix180	S. arbutifolia haplotype I	chr05_16328464_16355939	Salix180	92.614	176	7	3	1	174	1	172	1.71e-69	248
S. chaenomeloides haplotype I	chr13_15654079_16313950	Salix180	S. arbutifolia haplotype I	chr05_16328464_16355939	Salix180	97.778	180	3	1	1	179	1	180	7.72e-88	309
S. chaenomeloides haplotype I	chr16_16523023_17804743	Salix180	S. arbutifolia haplotype I	chr05_16328464_16355939	Salix180	97.191	178	4	1	1	177	1	178	4.64e-85	300
S. chaenomeloides haplotype I	chr17_3395574_4327617	Salix180	S. arbutifolia haplotype I	chr05_16328464_16355939	Salix180	97.778	180	3	1	1	179	1	180	7.72e-88	309
S. chaenomeloides haplotype I	chr17_16067746_16159894	Salix180	S. arbutifolia haplotype I	chr05_16328464_16355939	Salix180	98.333	180	3	0	1	180	1	180	4.61e-90	316
S. chaenomeloides haplotype I	chr18_113_37864	Salix180	S. arbutifolia haplotype I	chr05_16328464_16355939	Salix180	96.61	177	6	0	3	179	4	180	2.16e-83	294
S. chaenomeloides haplotype I	chr19_11838_157377	Salix180	S. arbutifolia haplotype I	chr05_16328464_16355939	Salix180	96.111	180	6	1	1	179	1	180	7.77e-83	292
S. chaenomeloides haplotype I	chr19_4249689_4318367	Salix180	S. arbutifolia haplotype I	chr05_16328464_16355939	Salix180	97.238	181	3	2	1	180	1	180	9.98e-87	305
S. chaenomeloides haplotype II	chr01_3242001_3796372	Salix180	S. arbutifolia haplotype I	chr05_16328464_16355939	Salix180	92.896	183	7	4	1	180	1	180	2.19e-73	261
S. chaenomeloides haplotype II	chr03_11169610_11431748	Salix180	S. arbutifolia haplotype I	chr05_16328464_16355939	Salix180	98.333	180	3	0	1	180	1	180	4.61e-90	316
S. chaenomeloides haplotype II	chr05_3714666_4174996	Salix180	S. arbutifolia haplotype I	chr05_16328464_16355939	Salix180	97.778	180	4	0	1	180	1	180	2.15e-88	311
S. chaenomeloides haplotype II	chr07_12772499_14198817	Salix180	S. arbutifolia haplotype I	chr05_16328464_16355939	Salix180	97.765	179	3	1	2	179	2	180	2.78e-87	307
S. chaenomeloides haplotype II	chr07_16781442_16920029	Salix180	S. arbutifolia haplotype I	chr05_16328464_16355939	Salix180	90.476	189	8	3	1	188	1	180	2.85e-67	241
S. chaenomeloides haplotype II	chr13_106_87834	Salix180	S. arbutifolia haplotype I	chr05_16328464_16355939	Salix180	97.238	181	3	2	1	180	1	180	9.98e-87	305
S. chaenomeloides haplotype II	chr13_15231438_16023516	Salix180	S. arbutifolia haplotype I	chr05_16328464_16355939	Salix180	97.778	180	3	1	1	179	1	180	7.72e-88	309
S. chaenomeloides haplotype II	chr16_16158757_16688608	Salix180	S. arbutifolia haplotype I	chr05_16328464_16355939	Salix180	96.685	181	4	2	1	180	1	180	4.64e-85	300
S. chaenomeloides haplotype II	chr17_2911503_3922627	Salix180	S. arbutifolia haplotype I	chr05_16328464_16355939	Salix180	96.685	181	4	2	1	180	1	180	4.64e-85	300
S. chaenomeloides haplotype II	chr17_14783638_14963559	Salix180	S. arbutifolia haplotype I	chr05_16328464_16355939	Salix180	98.333	180	3	0	1	180	1	180	4.61e-90	316
S. chaenomeloides haplotype II	chr18_55_78794	Salix180	S. arbutifolia haplotype I	chr05_16328464_16355939	Salix180	96.667	180	5	1	1	179	1	180	1.67e-84	298
S. chaenomeloides haplotype II	chr19_17331_91068	Salix180	S. arbutifolia haplotype I	chr05_16328464_16355939	Salix180	89.418	189	10	3	1	188	1	180	6.18e-64	230
S. chaenomeloides haplotype I	chr01_3086562_3640953	Salix180	S. arbutifolia haplotype I	chr06_4999620_5016175	Salix180	98.343	181	1	2	1	180	1	180	4.61e-90	316
S. chaenomeloides haplotype I	chr03_11163000_12683208	Salix180	S. arbutifolia haplotype I	chr06_4999620_5016175	Salix180	98.889	180	2	0	1	180	1	180	9.91e-92	322
S. chaenomeloides haplotype I	chr05_3749025_4338812	Salix180	S. arbutifolia haplotype I	chr06_4999620_5016175	Salix180	98.333	180	3	0	1	180	1	180	4.61e-90	316
S. chaenomeloides haplotype I	chr07_12695055_14708526	Salix180	S. arbutifolia haplotype I	chr06_4999620_5016175	Salix180	98.333	180	3	0	1	180	1	180	4.61e-90	316
S. chaenomeloides haplotype I	chr07_17280090_17390300	Salix180	S. arbutifolia haplotype I	chr06_4999620_5016175	Salix180	98.333	180	3	0	1	180	1	180	4.61e-90	316
S. chaenomeloides haplotype I	chr13_29572_153371	Salix180	S. arbutifolia haplotype I	chr06_4999620_5016175	Salix180	93.75	176	5	3	1	174	1	172	7.88e-73	259
S. chaenomeloides haplotype I	chr13_15654079_16313950	Salix180	S. arbutifolia haplotype I	chr06_4999620_5016175	Salix180	98.889	180	1	1	1	179	1	180	3.56e-91	320
S. chaenomeloides haplotype I	chr16_16523023_17804743	Salix180	S. arbutifolia haplotype I	chr06_4999620_5016175	Salix180	98.315	178	2	1	1	177	1	178	2.15e-88	311
S. chaenomeloides haplotype I	chr17_3395574_4327617	Salix180	S. arbutifolia haplotype I	chr06_4999620_5016175	Salix180	98.889	180	1	1	1	179	1	180	3.56e-91	320
S. chaenomeloides haplotype I	chr17_16067746_16159894	Salix180	S. arbutifolia haplotype I	chr06_4999620_5016175	Salix180	99.444	180	1	0	1	180	1	180	2.13e-93	327
S. chaenomeloides haplotype I	chr18_113_37864	Salix180	S. arbutifolia haplotype I	chr06_4999620_5016175	Salix180	97.74	177	4	0	3	179	4	180	9.98e-87	305
S. chaenomeloides haplotype I	chr19_11838_157377	Salix180	S. arbutifolia haplotype I	chr06_4999620_5016175	Salix180	97.222	180	4	1	1	179	1	180	3.59e-86	303
S. chaenomeloides haplotype I	chr19_4249689_4318367	Salix180	S. arbutifolia haplotype I	chr06_4999620_5016175	Salix180	98.343	181	1	2	1	180	1	180	4.61e-90	316
S. chaenomeloides haplotype II	chr01_3242001_3796372	Salix180	S. arbutifolia haplotype I	chr06_4999620_5016175	Salix180	93.989	183	5	4	1	180	1	180	1.01e-76	272
S. chaenomeloides haplotype II	chr03_11169610_11431748	Salix180	S. arbutifolia haplotype I	chr06_4999620_5016175	Salix180	99.444	180	1	0	1	180	1	180	2.13e-93	327
S. chaenomeloides haplotype II	chr05_3714666_4174996	Salix180	S. arbutifolia haplotype I	chr06_4999620_5016175	Salix180	98.889	180	2	0	1	180	1	180	9.91e-92	322
S. chaenomeloides haplotype II	chr07_12772499_14198817	Salix180	S. arbutifolia haplotype I	chr06_4999620_5016175	Salix180	98.883	179	1	1	2	179	2	180	1.28e-90	318
S. chaenomeloides haplotype II	chr07_16781442_16920029	Salix180	S. arbutifolia haplotype I	chr06_4999620_5016175	Salix180	91.534	189	6	3	1	188	1	180	1.32e-70	252
S. chaenomeloides haplotype II	chr13_106_87834	Salix180	S. arbutifolia haplotype I	chr06_4999620_5016175	Salix180	98.343	181	1	2	1	180	1	180	4.61e-90	316
S. chaenomeloides haplotype II	chr13_15231438_16023516	Salix180	S. arbutifolia haplotype I	chr06_4999620_5016175	Salix180	98.889	180	1	1	1	179	1	180	3.56e-91	320
S. chaenomeloides haplotype II	chr16_16158757_16688608	Salix180	S. arbutifolia haplotype I	chr06_4999620_5016175	Salix180	97.79	181	2	2	1	180	1	180	2.15e-88	311
S. chaenomeloides haplotype II	chr17_2911503_3922627	Salix180	S. arbutifolia haplotype I	chr06_4999620_5016175	Salix180	97.79	181	2	2	1	180	1	180	2.15e-88	311
S. chaenomeloides haplotype II	chr17_14783638_14963559	Salix180	S. arbutifolia haplotype I	chr06_4999620_5016175	Salix180	99.444	180	1	0	1	180	1	180	2.13e-93	327
S. chaenomeloides haplotype II	chr18_55_78794	Salix180	S. arbutifolia haplotype I	chr06_4999620_5016175	Salix180	97.778	180	3	1	1	179	1	180	7.72e-88	309
S. chaenomeloides haplotype II	chr19_17331_91068	Salix180	S. arbutifolia haplotype I	chr06_4999620_5016175	Salix180	90.476	189	8	3	1	188	1	180	2.85e-67	241
S. chaenomeloides haplotype I	chr01_3086562_3640953	Salix180	S. arbutifolia haplotype I	chr07_1_24620	Salix180	93.548	186	0	5	1	180	1	180	4.71e-75	267
S. chaenomeloides haplotype I	chr03_11163000_12683208	Salix180	S. arbutifolia haplotype I	chr07_1_24620	Salix180	93.011	186	1	5	1	180	1	180	2.19e-73	261
S. chaenomeloides haplotype I	chr05_3749025_4338812	Salix180	S. arbutifolia haplotype I	chr07_1_24620	Salix180	92.473	186	2	5	1	180	1	180	1.02e-71	255
S. chaenomeloides haplotype I	chr07_12695055_14708526	Salix180	S. arbutifolia haplotype I	chr07_1_24620	Salix180	92.473	186	2	5	1	180	1	180	1.02e-71	255
S. chaenomeloides haplotype I	chr07_17280090_17390300	Salix180	S. arbutifolia haplotype I	chr07_1_24620	Salix180	92.473	186	2	5	1	180	1	180	1.02e-71	255
S. chaenomeloides haplotype I	chr13_29572_153371	Salix180	S. arbutifolia haplotype I	chr07_1_24620	Salix180	88.95	181	4	7	1	174	1	172	8.05e-58	209
S. chaenomeloides haplotype I	chr13_15654079_16313950	Salix180	S. arbutifolia haplotype I	chr07_1_24620	Salix180	94.054	185	0	4	1	179	1	180	3.64e-76	270
S. chaenomeloides haplotype I	chr16_16523023_17804743	Salix180	S. arbutifolia haplotype I	chr07_1_24620	Salix180	92.391	184	1	6	1	177	1	178	4.74e-70	250
S. chaenomeloides haplotype I	chr17_3395574_4327617	Salix180	S. arbutifolia haplotype I	chr07_1_24620	Salix180	94.054	185	0	4	1	179	1	180	3.64e-76	270
S. chaenomeloides haplotype I	chr17_16067746_16159894	Salix180	S. arbutifolia haplotype I	chr07_1_24620	Salix180	93.548	186	0	5	1	180	1	180	4.71e-75	267
S. chaenomeloides haplotype I	chr18_113_37864	Salix180	S. arbutifolia haplotype I	chr07_1_24620	Salix180	95.092	163	2	4	17	179	24	180	1.32e-70	252
S. chaenomeloides haplotype I	chr19_11838_157377	Salix180	S. arbutifolia haplotype I	chr07_1_24620	Salix180	91.935	186	2	6	1	179	1	180	1.71e-69	248
S. chaenomeloides haplotype I	chr19_4249689_4318367	Salix180	S. arbutifolia haplotype I	chr07_1_24620	Salix180	92.513	187	0	8	1	180	1	180	1.02e-71	255
S. chaenomeloides haplotype II	chr01_3242001_3796372	Salix180	S. arbutifolia haplotype I	chr07_1_24620	Salix180	91.304	184	8	5	1	180	1	180	2.21e-68	244
S. chaenomeloides haplotype II	chr03_11169610_11431748	Salix180	S. arbutifolia haplotype I	chr07_1_24620	Salix180	93.548	186	0	5	1	180	1	180	4.71e-75	267
S. chaenomeloides haplotype II	chr05_3714666_4174996	Salix180	S. arbutifolia haplotype I	chr07_1_24620	Salix180	93.011	186	1	5	1	180	1	180	2.19e-73	261
S. chaenomeloides haplotype II	chr07_12772499_14198817	Salix180	S. arbutifolia haplotype I	chr07_1_24620	Salix180	92.935	184	2	4	2	179	2	180	2.83e-72	257
S. chaenomeloides haplotype II	chr07_16781442_16920029	Salix180	S. arbutifolia haplotype I	chr07_1_24620	Salix180	86.667	195	4	10	1	188	1	180	6.27e-54	196
S. chaenomeloides haplotype II	chr13_106_87834	Salix180	S. arbutifolia haplotype I	chr07_1_24620	Salix180	93.548	186	0	5	1	180	1	180	4.71e-75	267
S. chaenomeloides haplotype II	chr13_15231438_16023516	Salix180	S. arbutifolia haplotype I	chr07_1_24620	Salix180	94.054	185	0	4	1	179	1	180	3.64e-76	270
S. chaenomeloides haplotype II	chr16_16158757_16688608	Salix180	S. arbutifolia haplotype I	chr07_1_24620	Salix180	91.979	187	1	7	1	180	1	180	4.74e-70	250
S. chaenomeloides haplotype II	chr17_2911503_3922627	Salix180	S. arbutifolia haplotype I	chr07_1_24620	Salix180	93.011	186	1	6	1	180	1	180	2.19e-73	261
S. chaenomeloides haplotype II	chr17_14783638_14963559	Salix180	S. arbutifolia haplotype I	chr07_1_24620	Salix180	93.548	186	0	5	1	180	1	180	4.71e-75	267
S. chaenomeloides haplotype II	chr18_55_78794	Salix180	S. arbutifolia haplotype I	chr07_1_24620	Salix180	92.973	185	2	4	1	179	1	180	7.88e-73	259
S. chaenomeloides haplotype II	chr19_17331_91068	Salix180	S. arbutifolia haplotype I	chr07_1_24620	Salix180	85.128	195	7	10	1	188	1	180	6.31e-49	180
S. chaenomeloides haplotype I	chr01_3086562_3640953	Salix180	S. arbutifolia haplotype I	chr07_12944435_12998891	Salix180	96.154	182	3	4	1	180	1	180	2.16e-83	294
S. chaenomeloides haplotype I	chr03_11163000_12683208	Salix180	S. arbutifolia haplotype I	chr07_12944435_12998891	Salix180	96.685	181	4	2	1	180	1	180	4.64e-85	300
S. chaenomeloides haplotype I	chr05_3749025_4338812	Salix180	S. arbutifolia haplotype I	chr07_12944435_12998891	Salix180	96.133	181	5	2	1	180	1	180	2.16e-83	294
S. chaenomeloides haplotype I	chr07_12695055_14708526	Salix180	S. arbutifolia haplotype I	chr07_12944435_12998891	Salix180	96.133	181	5	2	1	180	1	180	2.16e-83	294
S. chaenomeloides haplotype I	chr07_17280090_17390300	Salix180	S. arbutifolia haplotype I	chr07_12944435_12998891	Salix180	96.133	181	5	2	1	180	1	180	2.16e-83	294
S. chaenomeloides haplotype I	chr13_29572_153371	Salix180	S. arbutifolia haplotype I	chr07_12944435_12998891	Salix180	92.045	176	8	3	1	174	1	172	7.94e-68	243
S. chaenomeloides haplotype I	chr13_15654079_16313950	Salix180	S. arbutifolia haplotype I	chr07_12944435_12998891	Salix180	96.685	181	3	3	1	179	1	180	1.67e-84	298
S. chaenomeloides haplotype I	chr16_16523023_17804743	Salix180	S. arbutifolia haplotype I	chr07_12944435_12998891	Salix180	96.089	179	4	3	1	177	1	178	1.01e-81	289
S. chaenomeloides haplotype I	chr17_3395574_4327617	Salix180	S. arbutifolia haplotype I	chr07_12944435_12998891	Salix180	96.685	181	3	3	1	179	1	180	1.67e-84	298
S. chaenomeloides haplotype I	chr17_16067746_16159894	Salix180	S. arbutifolia haplotype I	chr07_12944435_12998891	Salix180	97.238	181	3	2	1	180	1	180	9.98e-87	305
S. chaenomeloides haplotype I	chr18_113_37864	Salix180	S. arbutifolia haplotype I	chr07_12944435_12998891	Salix180	95.506	178	6	2	3	179	4	180	4.68e-80	283
S. chaenomeloides haplotype I	chr19_11838_157377	Salix180	S. arbutifolia haplotype I	chr07_12944435_12998891	Salix180	95.028	181	6	3	1	179	1	180	1.68e-79	281
S. chaenomeloides haplotype I	chr19_4249689_4318367	Salix180	S. arbutifolia haplotype I	chr07_12944435_12998891	Salix180	96.154	182	3	4	1	180	1	180	2.16e-83	294
S. chaenomeloides haplotype II	chr01_3242001_3796372	Salix180	S. arbutifolia haplotype I	chr07_12944435_12998891	Salix180	92.896	183	7	4	1	180	1	180	2.19e-73	261
S. chaenomeloides haplotype II	chr03_11169610_11431748	Salix180	S. arbutifolia haplotype I	chr07_12944435_12998891	Salix180	97.238	181	3	2	1	180	1	180	9.98e-87	305
S. chaenomeloides haplotype II	chr05_3714666_4174996	Salix180	S. arbutifolia haplotype I	chr07_12944435_12998891	Salix180	96.685	181	4	2	1	180	1	180	4.64e-85	300
S. chaenomeloides haplotype II	chr07_12772499_14198817	Salix180	S. arbutifolia haplotype I	chr07_12944435_12998891	Salix180	96.667	180	3	3	2	179	2	180	6.01e-84	296
S. chaenomeloides haplotype II	chr07_16781442_16920029	Salix180	S. arbutifolia haplotype I	chr07_12944435_12998891	Salix180	89.947	189	9	3	1	188	1	180	1.33e-65	235
S. chaenomeloides haplotype II	chr13_106_87834	Salix180	S. arbutifolia haplotype I	chr07_12944435_12998891	Salix180	96.154	182	3	4	1	180	1	180	2.16e-83	294
S. chaenomeloides haplotype II	chr13_15231438_16023516	Salix180	S. arbutifolia haplotype I	chr07_12944435_12998891	Salix180	96.685	181	3	3	1	179	1	180	1.67e-84	298
S. chaenomeloides haplotype II	chr16_16158757_16688608	Salix180	S. arbutifolia haplotype I	chr07_12944435_12998891	Salix180	95.604	182	4	4	1	180	1	180	1.01e-81	289
S. chaenomeloides haplotype II	chr17_2911503_3922627	Salix180	S. arbutifolia haplotype I	chr07_12944435_12998891	Salix180	95.604	182	4	4	1	180	1	180	1.01e-81	289
S. chaenomeloides haplotype II	chr17_14783638_14963559	Salix180	S. arbutifolia haplotype I	chr07_12944435_12998891	Salix180	97.238	181	3	2	1	180	1	180	9.98e-87	305
S. chaenomeloides haplotype II	chr18_55_78794	Salix180	S. arbutifolia haplotype I	chr07_12944435_12998891	Salix180	95.58	181	5	3	1	179	1	180	3.62e-81	287
S. chaenomeloides haplotype II	chr19_17331_91068	Salix180	S. arbutifolia haplotype I	chr07_12944435_12998891	Salix180	88.421	190	10	7	1	188	1	180	1.34e-60	219
S. chaenomeloides haplotype I	chr01_3086562_3640953	Salix180	S. arbutifolia haplotype I	chr11_23022_177274	Salix180	96.685	181	4	2	1	180	1	180	4.64e-85	300
S. chaenomeloides haplotype I	chr03_11163000_12683208	Salix180	S. arbutifolia haplotype I	chr11_23022_177274	Salix180	97.222	180	5	0	1	180	1	180	9.98e-87	305
S. chaenomeloides haplotype I	chr05_3749025_4338812	Salix180	S. arbutifolia haplotype I	chr11_23022_177274	Salix180	96.667	180	6	0	1	180	1	180	4.64e-85	300
S. chaenomeloides haplotype I	chr07_12695055_14708526	Salix180	S. arbutifolia haplotype I	chr11_23022_177274	Salix180	96.667	180	6	0	1	180	1	180	4.64e-85	300
S. chaenomeloides haplotype I	chr07_17280090_17390300	Salix180	S. arbutifolia haplotype I	chr11_23022_177274	Salix180	96.667	180	6	0	1	180	1	180	4.64e-85	300
S. chaenomeloides haplotype I	chr13_29572_153371	Salix180	S. arbutifolia haplotype I	chr11_23022_177274	Salix180	92.045	176	8	3	1	174	1	172	7.94e-68	243
S. chaenomeloides haplotype I	chr13_15654079_16313950	Salix180	S. arbutifolia haplotype I	chr11_23022_177274	Salix180	97.222	180	4	1	1	179	1	180	3.59e-86	303
S. chaenomeloides haplotype I	chr16_16523023_17804743	Salix180	S. arbutifolia haplotype I	chr11_23022_177274	Salix180	96.629	178	5	1	1	177	1	178	2.16e-83	294
S. chaenomeloides haplotype I	chr17_3395574_4327617	Salix180	S. arbutifolia haplotype I	chr11_23022_177274	Salix180	97.222	180	4	1	1	179	1	180	3.59e-86	303
S. chaenomeloides haplotype I	chr17_16067746_16159894	Salix180	S. arbutifolia haplotype I	chr11_23022_177274	Salix180	97.778	180	4	0	1	180	1	180	2.15e-88	311
S. chaenomeloides haplotype I	chr18_113_37864	Salix180	S. arbutifolia haplotype I	chr11_23022_177274	Salix180	96.045	177	7	0	3	179	4	180	1.01e-81	289
S. chaenomeloides haplotype I	chr19_11838_157377	Salix180	S. arbutifolia haplotype I	chr11_23022_177274	Salix180	95.556	180	7	1	1	179	1	180	3.62e-81	287
S. chaenomeloides haplotype I	chr19_4249689_4318367	Salix180	S. arbutifolia haplotype I	chr11_23022_177274	Salix180	96.685	181	4	2	1	180	1	180	4.64e-85	300
S. chaenomeloides haplotype II	chr01_3242001_3796372	Salix180	S. arbutifolia haplotype I	chr11_23022_177274	Salix180	92.35	183	8	4	1	180	1	180	1.02e-71	255
S. chaenomeloides haplotype II	chr03_11169610_11431748	Salix180	S. arbutifolia haplotype I	chr11_23022_177274	Salix180	97.778	180	4	0	1	180	1	180	2.15e-88	311
S. chaenomeloides haplotype II	chr05_3714666_4174996	Salix180	S. arbutifolia haplotype I	chr11_23022_177274	Salix180	97.222	180	5	0	1	180	1	180	9.98e-87	305
S. chaenomeloides haplotype II	chr07_12772499_14198817	Salix180	S. arbutifolia haplotype I	chr11_23022_177274	Salix180	97.207	179	4	1	2	179	2	180	1.29e-85	302
S. chaenomeloides haplotype II	chr07_16781442_16920029	Salix180	S. arbutifolia haplotype I	chr11_23022_177274	Salix180	89.947	189	9	6	1	188	1	180	1.33e-65	235
S. chaenomeloides haplotype II	chr13_106_87834	Salix180	S. arbutifolia haplotype I	chr11_23022_177274	Salix180	96.685	181	4	2	1	180	1	180	4.64e-85	300
S. chaenomeloides haplotype II	chr13_15231438_16023516	Salix180	S. arbutifolia haplotype I	chr11_23022_177274	Salix180	97.222	180	4	1	1	179	1	180	3.59e-86	303
S. chaenomeloides haplotype II	chr16_16158757_16688608	Salix180	S. arbutifolia haplotype I	chr11_23022_177274	Salix180	96.133	181	5	2	1	180	1	180	2.16e-83	294
S. chaenomeloides haplotype II	chr17_2911503_3922627	Salix180	S. arbutifolia haplotype I	chr11_23022_177274	Salix180	96.133	181	5	2	1	180	1	180	2.16e-83	294
S. chaenomeloides haplotype II	chr17_14783638_14963559	Salix180	S. arbutifolia haplotype I	chr11_23022_177274	Salix180	97.778	180	4	0	1	180	1	180	2.15e-88	311
S. chaenomeloides haplotype II	chr18_55_78794	Salix180	S. arbutifolia haplotype I	chr11_23022_177274	Salix180	96.111	180	6	1	1	179	1	180	7.77e-83	292
S. chaenomeloides haplotype II	chr19_17331_91068	Salix180	S. arbutifolia haplotype I	chr11_23022_177274	Salix180	89.418	189	10	5	1	188	1	180	6.18e-64	230
S. chaenomeloides haplotype II	chr01_3086562_3640953	Salix180	S. arbutifolia haplotype I	chr11_16661419_16762057	Salix180	94.505	182	6	4	1	180	1	180	2.18e-78	278
S. chaenomeloides haplotype I	chr03_11163000_12683208	Salix180	S. arbutifolia haplotype I	chr11_16661419_16762057	Salix180	95.028	181	7	2	1	180	1	180	4.68e-80	283
S. chaenomeloides haplotype I	chr05_3749025_4338812	Salix180	S. arbutifolia haplotype I	chr11_16661419_16762057	Salix180	94.475	181	8	2	1	180	1	180	2.18e-78	278
S. chaenomeloides haplotype I	chr07_12695055_14708526	Salix180	S. arbutifolia haplotype I	chr11_16661419_16762057	Salix180	94.475	181	8	2	1	180	1	180	2.18e-78	278
S. chaenomeloides haplotype I	chr07_17280090_17390300	Salix180	S. arbutifolia haplotype I	chr11_16661419_16762057	Salix180	94.475	181	8	2	1	180	1	180	2.18e-78	278
S. chaenomeloides haplotype I	chr13_29572_153371	Salix180	S. arbutifolia haplotype I	chr11_16661419_16762057	Salix180	89.831	177	10	5	1	174	1	172	3.72e-61	220
S. chaenomeloides haplotype I	chr13_15654079_16313950	Salix180	S. arbutifolia haplotype I	chr11_16661419_16762057	Salix180	95.028	181	6	3	1	179	1	180	1.68e-79	281
S. chaenomeloides haplotype I	chr16_16523023_17804743	Salix180	S. arbutifolia haplotype I	chr11_16661419_16762057	Salix180	94.413	179	7	3	1	177	1	178	1.01e-76	272
S. chaenomeloides haplotype I	chr17_3395574_4327617	Salix180	S. arbutifolia haplotype I	chr11_16661419_16762057	Salix180	95.028	181	6	3	1	179	1	180	1.68e-79	281
S. chaenomeloides haplotype I	chr17_16067746_16159894	Salix180	S. arbutifolia haplotype I	chr11_16661419_16762057	Salix180	95.58	181	6	2	1	180	1	180	1.01e-81	289
S. chaenomeloides haplotype I	chr18_113_37864	Salix180	S. arbutifolia haplotype I	chr11_16661419_16762057	Salix180	93.82	178	9	2	3	179	4	180	4.71e-75	267
S. chaenomeloides haplotype I	chr19_11838_157377	Salix180	S. arbutifolia haplotype I	chr11_16661419_16762057	Salix180	93.37	181	9	3	1	179	1	180	1.69e-74	265
S. chaenomeloides haplotype I	chr19_4249689_4318367	Salix180	S. arbutifolia haplotype I	chr11_16661419_16762057	Salix180	94.505	182	6	4	1	180	1	180	2.18e-78	278
S. chaenomeloides haplotype II	chr01_3242001_3796372	Salix180	S. arbutifolia haplotype I	chr11_16661419_16762057	Salix180	90.27	185	8	7	1	180	1	180	4.78e-65	233
S. chaenomeloides haplotype II	chr03_11169610_11431748	Salix180	S. arbutifolia haplotype I	chr11_16661419_16762057	Salix180	95.58	181	6	2	1	180	1	180	1.01e-81	289
S. chaenomeloides haplotype II	chr05_3714666_4174996	Salix180	S. arbutifolia haplotype I	chr11_16661419_16762057	Salix180	95.028	181	7	2	1	180	1	180	4.68e-80	283
S. chaenomeloides haplotype II	chr07_12772499_14198817	Salix180	S. arbutifolia haplotype I	chr11_16661419_16762057	Salix180	95	180	6	3	2	179	2	180	6.05e-79	279
S. chaenomeloides haplotype II	chr07_16781442_16920029	Salix180	S. arbutifolia haplotype I	chr11_16661419_16762057	Salix180	87.895	190	11	8	1	188	1	180	6.22e-59	213
S. chaenomeloides haplotype II	chr13_106_87834	Salix180	S. arbutifolia haplotype I	chr11_16661419_16762057	Salix180	94.505	182	6	4	1	180	1	180	2.18e-78	278
S. chaenomeloides haplotype II	chr13_15231438_16023516	Salix180	S. arbutifolia haplotype I	chr11_16661419_16762057	Salix180	95.028	181	6	3	1	179	1	180	1.68e-79	281
S. chaenomeloides haplotype II	chr16_16158757_16688608	Salix180	S. arbutifolia haplotype I	chr11_16661419_16762057	Salix180	93.956	182	7	4	1	180	1	180	1.01e-76	272
S. chaenomeloides haplotype II	chr17_2911503_3922627	Salix180	S. arbutifolia haplotype I	chr11_16661419_16762057	Salix180	93.956	182	7	4	1	180	1	180	1.01e-76	272
S. chaenomeloides haplotype II	chr17_14783638_14963559	Salix180	S. arbutifolia haplotype I	chr11_16661419_16762057	Salix180	95.58	181	6	2	1	180	1	180	1.01e-81	289
S. chaenomeloides haplotype II	chr18_55_78794	Salix180	S. arbutifolia haplotype I	chr11_16661419_16762057	Salix180	93.923	181	8	3	1	179	1	180	3.64e-76	270
S. chaenomeloides haplotype II	chr19_17331_91068	Salix180	S. arbutifolia haplotype I	chr11_16661419_16762057	Salix180	87.368	190	12	7	1	188	1	180	2.9e-57	207
S. chaenomeloides haplotype I	chr01_3086562_3640953	Salix180	S. arbutifolia haplotype I	chr12_94_113027	Salix180	95.055	182	5	4	1	180	1	180	4.68e-80	283
S. chaenomeloides haplotype I	chr03_11163000_12683208	Salix180	S. arbutifolia haplotype I	chr12_94_113027	Salix180	95.58	181	6	2	1	180	1	180	1.01e-81	289
S. chaenomeloides haplotype I	chr05_3749025_4338812	Salix180	S. arbutifolia haplotype I	chr12_94_113027	Salix180	95.028	181	7	2	1	180	1	180	4.68e-80	283
S. chaenomeloides haplotype I	chr07_12695055_14708526	Salix180	S. arbutifolia haplotype I	chr12_94_113027	Salix180	95.028	181	7	2	1	180	1	180	4.68e-80	283
S. chaenomeloides haplotype I	chr07_17280090_17390300	Salix180	S. arbutifolia haplotype I	chr12_94_113027	Salix180	95.028	181	7	2	1	180	1	180	4.68e-80	283
S. chaenomeloides haplotype I	chr13_29572_153371	Salix180	S. arbutifolia haplotype I	chr12_94_113027	Salix180	90.395	177	9	5	1	174	1	172	7.99e-63	226
S. chaenomeloides haplotype I	chr13_15654079_16313950	Salix180	S. arbutifolia haplotype I	chr12_94_113027	Salix180	95.58	181	5	3	1	179	1	180	3.62e-81	287
S. chaenomeloides haplotype I	chr16_16523023_17804743	Salix180	S. arbutifolia haplotype I	chr12_94_113027	Salix180	94.972	179	6	3	1	177	1	178	2.18e-78	278
S. chaenomeloides haplotype I	chr17_3395574_4327617	Salix180	S. arbutifolia haplotype I	chr12_94_113027	Salix180	95.58	181	5	3	1	179	1	180	3.62e-81	287
S. chaenomeloides haplotype I	chr17_16067746_16159894	Salix180	S. arbutifolia haplotype I	chr12_94_113027	Salix180	96.133	181	5	2	1	180	1	180	2.16e-83	294
S. chaenomeloides haplotype I	chr18_113_37864	Salix180	S. arbutifolia haplotype I	chr12_94_113027	Salix180	94.382	178	8	2	3	179	4	180	1.01e-76	272
S. chaenomeloides haplotype I	chr19_4249689_4318367	Salix180	S. arbutifolia haplotype I	chr12_94_113027	Salix180	95.055	182	5	4	1	180	1	180	4.68e-80	283
S. chaenomeloides haplotype II	chr03_11169610_11431748	Salix180	S. arbutifolia haplotype I	chr12_94_113027	Salix180	96.133	181	5	2	1	180	1	180	2.16e-83	294
S. chaenomeloides haplotype II	chr05_3714666_4174996	Salix180	S. arbutifolia haplotype I	chr12_94_113027	Salix180	95.58	181	6	2	1	180	1	180	1.01e-81	289
S. chaenomeloides haplotype II	chr07_12772499_14198817	Salix180	S. arbutifolia haplotype I	chr12_94_113027	Salix180	95.556	180	5	3	2	179	2	180	1.3e-80	285
S. chaenomeloides haplotype II	chr07_16781442_16920029	Salix180	S. arbutifolia haplotype I	chr12_94_113027	Salix180	88.421	190	10	8	1	188	1	180	1.34e-60	219
S. chaenomeloides haplotype II	chr13_106_87834	Salix180	S. arbutifolia haplotype I	chr12_94_113027	Salix180	95.055	182	5	4	1	180	1	180	4.68e-80	283
S. chaenomeloides haplotype II	chr13_15231438_16023516	Salix180	S. arbutifolia haplotype I	chr12_94_113027	Salix180	95.58	181	5	3	1	179	1	180	3.62e-81	287
S. chaenomeloides haplotype II	chr16_16158757_16688608	Salix180	S. arbutifolia haplotype I	chr12_94_113027	Salix180	94.505	182	6	4	1	180	1	180	2.18e-78	278
S. chaenomeloides haplotype II	chr17_2911503_3922627	Salix180	S. arbutifolia haplotype I	chr12_94_113027	Salix180	94.505	182	6	4	1	180	1	180	2.18e-78	278
S. chaenomeloides haplotype II	chr17_14783638_14963559	Salix180	S. arbutifolia haplotype I	chr12_94_113027	Salix180	96.133	181	5	2	1	180	1	180	2.16e-83	294
S. chaenomeloides haplotype II	chr18_55_78794	Salix180	S. arbutifolia haplotype I	chr12_94_113027	Salix180	94.475	181	7	3	1	179	1	180	7.83e-78	276
S. chaenomeloides haplotype II	chr19_17331_91068	Salix180	S. arbutifolia haplotype I	chr12_94_113027	Salix180	87.895	190	11	7	1	188	1	180	6.22e-59	213
S. chaenomeloides haplotype I	chr01_3086562_3640953	Salix180	S. arbutifolia haplotype I	chr12_12128479_12146949	Salix180	97.238	181	3	2	1	180	1	180	9.98e-87	305
S. chaenomeloides haplotype I	chr03_11163000_12683208	Salix180	S. arbutifolia haplotype I	chr12_12128479_12146949	Salix180	97.778	180	4	0	1	180	1	180	2.15e-88	311
S. chaenomeloides haplotype I	chr05_3749025_4338812	Salix180	S. arbutifolia haplotype I	chr12_12128479_12146949	Salix180	97.222	180	5	0	1	180	1	180	9.98e-87	305
S. chaenomeloides haplotype I	chr07_12695055_14708526	Salix180	S. arbutifolia haplotype I	chr12_12128479_12146949	Salix180	97.222	180	5	0	1	180	1	180	9.98e-87	305
S. chaenomeloides haplotype I	chr07_17280090_17390300	Salix180	S. arbutifolia haplotype I	chr12_12128479_12146949	Salix180	97.222	180	5	0	1	180	1	180	9.98e-87	305
S. chaenomeloides haplotype I	chr13_29572_153371	Salix180	S. arbutifolia haplotype I	chr12_12128479_12146949	Salix180	92.614	176	7	3	1	174	1	172	1.71e-69	248
S. chaenomeloides haplotype I	chr13_15654079_16313950	Salix180	S. arbutifolia haplotype I	chr12_12128479_12146949	Salix180	97.778	180	3	1	1	179	1	180	7.72e-88	309
S. chaenomeloides haplotype I	chr16_16523023_17804743	Salix180	S. arbutifolia haplotype I	chr12_12128479_12146949	Salix180	97.191	178	4	1	1	177	1	178	4.64e-85	300
S. chaenomeloides haplotype I	chr17_3395574_4327617	Salix180	S. arbutifolia haplotype I	chr12_12128479_12146949	Salix180	97.778	180	3	1	1	179	1	180	7.72e-88	309
S. chaenomeloides haplotype I	chr17_16067746_16159894	Salix180	S. arbutifolia haplotype I	chr12_12128479_12146949	Salix180	98.333	180	3	0	1	180	1	180	4.61e-90	316
S. chaenomeloides haplotype I	chr18_113_37864	Salix180	S. arbutifolia haplotype I	chr12_12128479_12146949	Salix180	96.61	177	6	0	3	179	4	180	2.16e-83	294
S. chaenomeloides haplotype I	chr19_11838_157377	Salix180	S. arbutifolia haplotype I	chr12_12128479_12146949	Salix180	96.111	180	6	1	1	179	1	180	7.77e-83	292
S. chaenomeloides haplotype I	chr19_4249689_4318367	Salix180	S. arbutifolia haplotype I	chr12_12128479_12146949	Salix180	97.238	181	3	2	1	180	1	180	9.98e-87	305
S. chaenomeloides haplotype II	chr01_3242001_3796372	Salix180	S. arbutifolia haplotype I	chr12_12128479_12146949	Salix180	92.896	183	7	4	1	180	1	180	2.19e-73	261
S. chaenomeloides haplotype II	chr03_11169610_11431748	Salix180	S. arbutifolia haplotype I	chr12_12128479_12146949	Salix180	98.333	180	3	0	1	180	1	180	4.61e-90	316
S. chaenomeloides haplotype II	chr05_3714666_4174996	Salix180	S. arbutifolia haplotype I	chr12_12128479_12146949	Salix180	97.778	180	4	0	1	180	1	180	2.15e-88	311
S. chaenomeloides haplotype II	chr07_12772499_14198817	Salix180	S. arbutifolia haplotype I	chr12_12128479_12146949	Salix180	97.765	179	3	1	2	179	2	180	2.78e-87	307
S. chaenomeloides haplotype II	chr07_16781442_16920029	Salix180	S. arbutifolia haplotype I	chr12_12128479_12146949	Salix180	90.476	189	8	3	1	188	1	180	2.85e-67	241
S. chaenomeloides haplotype II	chr13_106_87834	Salix180	S. arbutifolia haplotype I	chr12_12128479_12146949	Salix180	97.238	181	3	2	1	180	1	180	9.98e-87	305
S. chaenomeloides haplotype II	chr13_15231438_16023516	Salix180	S. arbutifolia haplotype I	chr12_12128479_12146949	Salix180	97.778	180	3	1	1	179	1	180	7.72e-88	309
S. chaenomeloides haplotype II	chr16_16158757_16688608	Salix180	S. arbutifolia haplotype I	chr12_12128479_12146949	Salix180	96.685	181	4	2	1	180	1	180	4.64e-85	300
S. chaenomeloides haplotype II	chr17_2911503_3922627	Salix180	S. arbutifolia haplotype I	chr12_12128479_12146949	Salix180	96.685	181	4	2	1	180	1	180	4.64e-85	300
S. chaenomeloides haplotype II	chr17_14783638_14963559	Salix180	S. arbutifolia haplotype I	chr12_12128479_12146949	Salix180	98.333	180	3	0	1	180	1	180	4.61e-90	316
S. chaenomeloides haplotype II	chr18_55_78794	Salix180	S. arbutifolia haplotype I	chr12_12128479_12146949	Salix180	96.667	180	5	1	1	179	1	180	1.67e-84	298
S. chaenomeloides haplotype II	chr19_17331_91068	Salix180	S. arbutifolia haplotype I	chr12_12128479_12146949	Salix180	89.418	189	10	3	1	188	1	180	6.18e-64	230
S. chaenomeloides haplotype I	chr01_3086562_3640953	Salix180	S. arbutifolia haplotype I	chr13_17327012_17574254	Salix180	97.238	181	3	2	1	180	1	180	9.98e-87	305
S. chaenomeloides haplotype I	chr03_11163000_12683208	Salix180	S. arbutifolia haplotype I	chr13_17327012_17574254	Salix180	97.778	180	4	0	1	180	1	180	2.15e-88	311
S. chaenomeloides haplotype I	chr05_3749025_4338812	Salix180	S. arbutifolia haplotype I	chr13_17327012_17574254	Salix180	97.222	180	5	0	1	180	1	180	9.98e-87	305
S. chaenomeloides haplotype I	chr07_12695055_14708526	Salix180	S. arbutifolia haplotype I	chr13_17327012_17574254	Salix180	97.222	180	5	0	1	180	1	180	9.98e-87	305
S. chaenomeloides haplotype I	chr07_17280090_17390300	Salix180	S. arbutifolia haplotype I	chr13_17327012_17574254	Salix180	97.222	180	5	0	1	180	1	180	9.98e-87	305
S. chaenomeloides haplotype I	chr13_29572_153371	Salix180	S. arbutifolia haplotype I	chr13_17327012_17574254	Salix180	92.614	176	7	3	1	174	1	172	1.71e-69	248
S. chaenomeloides haplotype I	chr13_15654079_16313950	Salix180	S. arbutifolia haplotype I	chr13_17327012_17574254	Salix180	97.778	180	3	1	1	179	1	180	7.72e-88	309
S. chaenomeloides haplotype I	chr16_16523023_17804743	Salix180	S. arbutifolia haplotype I	chr13_17327012_17574254	Salix180	97.191	178	4	1	1	177	1	178	4.64e-85	300
S. chaenomeloides haplotype I	chr17_3395574_4327617	Salix180	S. arbutifolia haplotype I	chr13_17327012_17574254	Salix180	97.778	180	3	1	1	179	1	180	7.72e-88	309
S. chaenomeloides haplotype I	chr17_16067746_16159894	Salix180	S. arbutifolia haplotype I	chr13_17327012_17574254	Salix180	98.333	180	3	0	1	180	1	180	4.61e-90	316
S. chaenomeloides haplotype I	chr18_113_37864	Salix180	S. arbutifolia haplotype I	chr13_17327012_17574254	Salix180	96.61	177	6	0	3	179	4	180	2.16e-83	294
S. chaenomeloides haplotype I	chr19_11838_157377	Salix180	S. arbutifolia haplotype I	chr13_17327012_17574254	Salix180	96.111	180	6	1	1	179	1	180	7.77e-83	292
S. chaenomeloides haplotype I	chr19_4249689_4318367	Salix180	S. arbutifolia haplotype I	chr13_17327012_17574254	Salix180	97.238	181	3	2	1	180	1	180	9.98e-87	305
S. chaenomeloides haplotype II	chr01_3242001_3796372	Salix180	S. arbutifolia haplotype I	chr13_17327012_17574254	Salix180	92.896	183	7	4	1	180	1	180	2.19e-73	261
S. chaenomeloides haplotype II	chr03_11169610_11431748	Salix180	S. arbutifolia haplotype I	chr13_17327012_17574254	Salix180	98.333	180	3	0	1	180	1	180	4.61e-90	316
S. chaenomeloides haplotype II	chr05_3714666_4174996	Salix180	S. arbutifolia haplotype I	chr13_17327012_17574254	Salix180	97.778	180	4	0	1	180	1	180	2.15e-88	311
S. chaenomeloides haplotype II	chr07_12772499_14198817	Salix180	S. arbutifolia haplotype I	chr13_17327012_17574254	Salix180	97.765	179	3	1	2	179	2	180	2.78e-87	307
S. chaenomeloides haplotype II	chr07_16781442_16920029	Salix180	S. arbutifolia haplotype I	chr13_17327012_17574254	Salix180	90.476	189	8	3	1	188	1	180	2.85e-67	241
S. chaenomeloides haplotype II	chr13_106_87834	Salix180	S. arbutifolia haplotype I	chr13_17327012_17574254	Salix180	97.238	181	3	2	1	180	1	180	9.98e-87	305
S. chaenomeloides haplotype II	chr13_15231438_16023516	Salix180	S. arbutifolia haplotype I	chr13_17327012_17574254	Salix180	97.778	180	3	1	1	179	1	180	7.72e-88	309
S. chaenomeloides haplotype II	chr16_16158757_16688608	Salix180	S. arbutifolia haplotype I	chr13_17327012_17574254	Salix180	96.685	181	4	2	1	180	1	180	4.64e-85	300
S. chaenomeloides haplotype II	chr17_2911503_3922627	Salix180	S. arbutifolia haplotype I	chr13_17327012_17574254	Salix180	96.685	181	4	2	1	180	1	180	4.64e-85	300
S. chaenomeloides haplotype II	chr17_14783638_14963559	Salix180	S. arbutifolia haplotype I	chr13_17327012_17574254	Salix180	98.333	180	3	0	1	180	1	180	4.61e-90	316
S. chaenomeloides haplotype II	chr18_55_78794	Salix180	S. arbutifolia haplotype I	chr13_17327012_17574254	Salix180	96.667	180	5	1	1	179	1	180	1.67e-84	298
S. chaenomeloides haplotype II	chr19_17331_91068	Salix180	S. arbutifolia haplotype I	chr13_17327012_17574254	Salix180	89.418	189	10	3	1	188	1	180	6.18e-64	230
S. chaenomeloides haplotype I	chr01_3086562_3640953	Salix180	S. arbutifolia haplotype I	chr14_6269065_6651964	Salix180	96.685	181	4	2	1	180	1	180	4.64e-85	300
S. chaenomeloides haplotype I	chr03_11163000_12683208	Salix180	S. arbutifolia haplotype I	chr14_6269065_6651964	Salix180	96.133	181	5	2	1	180	1	180	2.16e-83	294
S. chaenomeloides haplotype I	chr05_3749025_4338812	Salix180	S. arbutifolia haplotype I	chr14_6269065_6651964	Salix180	95.58	181	6	2	1	180	1	180	1.01e-81	289
S. chaenomeloides haplotype I	chr07_12695055_14708526	Salix180	S. arbutifolia haplotype I	chr14_6269065_6651964	Salix180	95.58	181	6	2	1	180	1	180	1.01e-81	289
S. chaenomeloides haplotype I	chr07_17280090_17390300	Salix180	S. arbutifolia haplotype I	chr14_6269065_6651964	Salix180	95.58	181	6	2	1	180	1	180	1.01e-81	289
S. chaenomeloides haplotype I	chr13_29572_153371	Salix180	S. arbutifolia haplotype I	chr14_6269065_6651964	Salix180	92.09	177	6	5	1	174	1	172	7.94e-68	243
S. chaenomeloides haplotype I	chr13_15654079_16313950	Salix180	S. arbutifolia haplotype I	chr14_6269065_6651964	Salix180	97.222	180	4	1	1	179	1	180	3.59e-86	303
S. chaenomeloides haplotype I	chr16_16523023_17804743	Salix180	S. arbutifolia haplotype I	chr14_6269065_6651964	Salix180	95.531	179	5	3	1	177	1	178	4.68e-80	283
S. chaenomeloides haplotype I	chr17_3395574_4327617	Salix180	S. arbutifolia haplotype I	chr14_6269065_6651964	Salix180	97.222	180	4	1	1	179	1	180	3.59e-86	303
S. chaenomeloides haplotype I	chr17_16067746_16159894	Salix180	S. arbutifolia haplotype I	chr14_6269065_6651964	Salix180	96.685	181	4	2	1	180	1	180	4.64e-85	300
S. chaenomeloides haplotype I	chr18_113_37864	Salix180	S. arbutifolia haplotype I	chr14_6269065_6651964	Salix180	95.506	178	6	2	3	179	4	180	4.68e-80	283
S. chaenomeloides haplotype I	chr19_11838_157377	Salix180	S. arbutifolia haplotype I	chr14_6269065_6651964	Salix180	95.028	181	6	3	1	179	1	180	1.68e-79	281
S. chaenomeloides haplotype I	chr19_4249689_4318367	Salix180	S. arbutifolia haplotype I	chr14_6269065_6651964	Salix180	95.604	182	4	4	1	180	1	180	1.01e-81	289
S. chaenomeloides haplotype II	chr01_3242001_3796372	Salix180	S. arbutifolia haplotype I	chr14_6269065_6651964	Salix180	92.35	183	8	4	1	180	1	180	1.02e-71	255
S. chaenomeloides haplotype II	chr03_11169610_11431748	Salix180	S. arbutifolia haplotype I	chr14_6269065_6651964	Salix180	96.685	181	4	2	1	180	1	180	4.64e-85	300
S. chaenomeloides haplotype II	chr05_3714666_4174996	Salix180	S. arbutifolia haplotype I	chr14_6269065_6651964	Salix180	96.133	181	5	2	1	180	1	180	2.16e-83	294
S. chaenomeloides haplotype II	chr07_12772499_14198817	Salix180	S. arbutifolia haplotype I	chr14_6269065_6651964	Salix180	96.111	180	4	3	2	179	2	180	2.79e-82	291
S. chaenomeloides haplotype II	chr07_16781442_16920029	Salix180	S. arbutifolia haplotype I	chr14_6269065_6651964	Salix180	90	190	7	5	1	188	1	180	1.33e-65	235
S. chaenomeloides haplotype II	chr13_106_87834	Salix180	S. arbutifolia haplotype I	chr14_6269065_6651964	Salix180	96.685	181	4	2	1	180	1	180	4.64e-85	300
S. chaenomeloides haplotype II	chr13_15231438_16023516	Salix180	S. arbutifolia haplotype I	chr14_6269065_6651964	Salix180	97.222	180	4	1	1	179	1	180	3.59e-86	303
S. chaenomeloides haplotype II	chr16_16158757_16688608	Salix180	S. arbutifolia haplotype I	chr14_6269065_6651964	Salix180	95.055	182	5	4	1	180	1	180	4.68e-80	283
S. chaenomeloides haplotype II	chr17_2911503_3922627	Salix180	S. arbutifolia haplotype I	chr14_6269065_6651964	Salix180	96.133	181	5	2	1	180	1	180	2.16e-83	294
S. chaenomeloides haplotype II	chr17_14783638_14963559	Salix180	S. arbutifolia haplotype I	chr14_6269065_6651964	Salix180	96.685	181	4	2	1	180	1	180	4.64e-85	300
S. chaenomeloides haplotype II	chr18_55_78794	Salix180	S. arbutifolia haplotype I	chr14_6269065_6651964	Salix180	96.111	180	6	1	1	179	1	180	7.77e-83	292
S. chaenomeloides haplotype II	chr19_17331_91068	Salix180	S. arbutifolia haplotype I	chr14_6269065_6651964	Salix180	87.895	190	11	5	1	188	1	180	6.22e-59	213
S. chaenomeloides haplotype I	chr01_3086562_3640953	Salix180	S. arbutifolia haplotype I	chr15_9527_72444	Salix180	96.703	182	2	4	1	180	1	180	4.64e-85	300
S. chaenomeloides haplotype I	chr03_11163000_12683208	Salix180	S. arbutifolia haplotype I	chr15_9527_72444	Salix180	97.238	181	3	2	1	180	1	180	9.98e-87	305
S. chaenomeloides haplotype I	chr05_3749025_4338812	Salix180	S. arbutifolia haplotype I	chr15_9527_72444	Salix180	96.685	181	4	2	1	180	1	180	4.64e-85	300
S. chaenomeloides haplotype I	chr07_12695055_14708526	Salix180	S. arbutifolia haplotype I	chr15_9527_72444	Salix180	96.685	181	4	2	1	180	1	180	4.64e-85	300
S. chaenomeloides haplotype I	chr07_17280090_17390300	Salix180	S. arbutifolia haplotype I	chr15_9527_72444	Salix180	96.685	181	4	2	1	180	1	180	4.64e-85	300
S. chaenomeloides haplotype I	chr13_29572_153371	Salix180	S. arbutifolia haplotype I	chr15_9527_72444	Salix180	92.09	177	6	5	1	174	1	172	7.94e-68	243
S. chaenomeloides haplotype I	chr13_15654079_16313950	Salix180	S. arbutifolia haplotype I	chr15_9527_72444	Salix180	97.238	181	2	3	1	179	1	180	3.59e-86	303
S. chaenomeloides haplotype I	chr16_16523023_17804743	Salix180	S. arbutifolia haplotype I	chr15_9527_72444	Salix180	96.648	179	3	3	1	177	1	178	2.16e-83	294
S. chaenomeloides haplotype I	chr17_3395574_4327617	Salix180	S. arbutifolia haplotype I	chr15_9527_72444	Salix180	97.238	181	2	3	1	179	1	180	3.59e-86	303
S. chaenomeloides haplotype I	chr17_16067746_16159894	Salix180	S. arbutifolia haplotype I	chr15_9527_72444	Salix180	97.79	181	2	2	1	180	1	180	2.15e-88	311
S. chaenomeloides haplotype I	chr18_113_37864	Salix180	S. arbutifolia haplotype I	chr15_9527_72444	Salix180	96.067	178	5	2	3	179	4	180	1.01e-81	289
S. chaenomeloides haplotype I	chr19_11838_157377	Salix180	S. arbutifolia haplotype I	chr15_9527_72444	Salix180	95.58	181	5	3	1	179	1	180	3.62e-81	287
S. chaenomeloides haplotype I	chr19_4249689_4318367	Salix180	S. arbutifolia haplotype I	chr15_9527_72444	Salix180	96.703	182	2	4	1	180	1	180	4.64e-85	300
S. chaenomeloides haplotype II	chr01_3242001_3796372	Salix180	S. arbutifolia haplotype I	chr15_9527_72444	Salix180	92.432	185	4	7	1	180	1	180	1.02e-71	255
S. chaenomeloides haplotype II	chr03_11169610_11431748	Salix180	S. arbutifolia haplotype I	chr15_9527_72444	Salix180	97.79	181	2	2	1	180	1	180	2.15e-88	311
S. chaenomeloides haplotype II	chr05_3714666_4174996	Salix180	S. arbutifolia haplotype I	chr15_9527_72444	Salix180	97.238	181	3	2	1	180	1	180	9.98e-87	305
S. chaenomeloides haplotype II	chr07_12772499_14198817	Salix180	S. arbutifolia haplotype I	chr15_9527_72444	Salix180	97.222	180	2	3	2	179	2	180	1.29e-85	302
S. chaenomeloides haplotype II	chr07_16781442_16920029	Salix180	S. arbutifolia haplotype I	chr15_9527_72444	Salix180	90	190	7	5	1	188	1	180	1.33e-65	235
S. chaenomeloides haplotype II	chr13_106_87834	Salix180	S. arbutifolia haplotype I	chr15_9527_72444	Salix180	96.703	182	2	4	1	180	1	180	4.64e-85	300
S. chaenomeloides haplotype II	chr13_15231438_16023516	Salix180	S. arbutifolia haplotype I	chr15_9527_72444	Salix180	97.238	181	2	3	1	179	1	180	3.59e-86	303
S. chaenomeloides haplotype II	chr16_16158757_16688608	Salix180	S. arbutifolia haplotype I	chr15_9527_72444	Salix180	96.154	182	3	4	1	180	1	180	2.16e-83	294
S. chaenomeloides haplotype II	chr17_2911503_3922627	Salix180	S. arbutifolia haplotype I	chr15_9527_72444	Salix180	96.154	182	3	4	1	180	1	180	2.16e-83	294
S. chaenomeloides haplotype II	chr17_14783638_14963559	Salix180	S. arbutifolia haplotype I	chr15_9527_72444	Salix180	97.79	181	2	2	1	180	1	180	2.15e-88	311
S. chaenomeloides haplotype II	chr18_55_78794	Salix180	S. arbutifolia haplotype I	chr15_9527_72444	Salix180	96.133	181	4	3	1	179	1	180	7.77e-83	292
S. chaenomeloides haplotype II	chr19_17331_91068	Salix180	S. arbutifolia haplotype I	chr15_9527_72444	Salix180	88.947	190	9	7	1	188	1	180	2.88e-62	224
S. chaenomeloides haplotype I	chr01_3086562_3640953	Salix180	S. arbutifolia haplotype I	chr17_65_192061	Salix180	94.505	182	6	4	1	180	1	180	2.18e-78	278
S. chaenomeloides haplotype I	chr03_11163000_12683208	Salix180	S. arbutifolia haplotype I	chr17_65_192061	Salix180	95.028	181	7	2	1	180	1	180	4.68e-80	283
S. chaenomeloides haplotype I	chr05_3749025_4338812	Salix180	S. arbutifolia haplotype I	chr17_65_192061	Salix180	94.475	181	8	2	1	180	1	180	2.18e-78	278
S. chaenomeloides haplotype I	chr07_12695055_14708526	Salix180	S. arbutifolia haplotype I	chr17_65_192061	Salix180	94.475	181	8	2	1	180	1	180	2.18e-78	278
S. chaenomeloides haplotype I	chr07_17280090_17390300	Salix180	S. arbutifolia haplotype I	chr17_65_192061	Salix180	94.475	181	8	2	1	180	1	180	2.18e-78	278
S. chaenomeloides haplotype I	chr13_29572_153371	Salix180	S. arbutifolia haplotype I	chr17_65_192061	Salix180	89.831	177	10	5	1	174	1	172	3.72e-61	220
S. chaenomeloides haplotype I	chr13_15654079_16313950	Salix180	S. arbutifolia haplotype I	chr17_65_192061	Salix180	95.028	181	6	3	1	179	1	180	1.68e-79	281
S. chaenomeloides haplotype I	chr16_16523023_17804743	Salix180	S. arbutifolia haplotype I	chr17_65_192061	Salix180	94.413	179	7	3	1	177	1	178	1.01e-76	272
S. chaenomeloides haplotype I	chr17_3395574_4327617	Salix180	S. arbutifolia haplotype I	chr17_65_192061	Salix180	95.028	181	6	3	1	179	1	180	1.68e-79	281
S. chaenomeloides haplotype I	chr17_16067746_16159894	Salix180	S. arbutifolia haplotype I	chr17_65_192061	Salix180	95.58	181	6	2	1	180	1	180	1.01e-81	289
S. chaenomeloides haplotype I	chr18_113_37864	Salix180	S. arbutifolia haplotype I	chr17_65_192061	Salix180	93.82	178	9	2	3	179	4	180	4.71e-75	267
S. chaenomeloides haplotype I	chr19_11838_157377	Salix180	S. arbutifolia haplotype I	chr17_65_192061	Salix180	93.37	181	9	3	1	179	1	180	1.69e-74	265
S. chaenomeloides haplotype I	chr19_4249689_4318367	Salix180	S. arbutifolia haplotype I	chr17_65_192061	Salix180	94.505	182	6	4	1	180	1	180	2.18e-78	278
S. chaenomeloides haplotype II	chr01_3242001_3796372	Salix180	S. arbutifolia haplotype I	chr17_65_192061	Salix180	90.27	185	8	7	1	180	1	180	4.78e-65	233
S. chaenomeloides haplotype II	chr03_11169610_11431748	Salix180	S. arbutifolia haplotype I	chr17_65_192061	Salix180	95.58	181	6	2	1	180	1	180	1.01e-81	289
S. chaenomeloides haplotype II	chr05_3714666_4174996	Salix180	S. arbutifolia haplotype I	chr17_65_192061	Salix180	95.028	181	7	2	1	180	1	180	4.68e-80	283
S. chaenomeloides haplotype II	chr07_12772499_14198817	Salix180	S. arbutifolia haplotype I	chr17_65_192061	Salix180	95	180	6	3	2	179	2	180	6.05e-79	279
S. chaenomeloides haplotype II	chr07_16781442_16920029	Salix180	S. arbutifolia haplotype I	chr17_65_192061	Salix180	87.895	190	11	8	1	188	1	180	6.22e-59	213
S. chaenomeloides haplotype II	chr13_106_87834	Salix180	S. arbutifolia haplotype I	chr17_65_192061	Salix180	94.505	182	6	4	1	180	1	180	2.18e-78	278
S. chaenomeloides haplotype II	chr13_15231438_16023516	Salix180	S. arbutifolia haplotype I	chr17_65_192061	Salix180	95.028	181	6	3	1	179	1	180	1.68e-79	281
S. chaenomeloides haplotype II	chr16_16158757_16688608	Salix180	S. arbutifolia haplotype I	chr17_65_192061	Salix180	93.956	182	7	4	1	180	1	180	1.01e-76	272
S. chaenomeloides haplotype II	chr17_2911503_3922627	Salix180	S. arbutifolia haplotype I	chr17_65_192061	Salix180	93.956	182	7	4	1	180	1	180	1.01e-76	272
S. chaenomeloides haplotype II	chr17_14783638_14963559	Salix180	S. arbutifolia haplotype I	chr17_65_192061	Salix180	95.58	181	6	2	1	180	1	180	1.01e-81	289
S. chaenomeloides haplotype II	chr18_55_78794	Salix180	S. arbutifolia haplotype I	chr17_65_192061	Salix180	93.923	181	8	3	1	179	1	180	3.64e-76	270
S. chaenomeloides haplotype II	chr19_17331_91068	Salix180	S. arbutifolia haplotype I	chr17_65_192061	Salix180	87.368	190	12	7	1	188	1	180	2.9e-57	207
S. chaenomeloides haplotype I	chr01_3086562_3640953	Salix180	S. arbutifolia haplotype I	chr17_17215111_17277966	Salix180	97.79	181	2	2	1	180	1	180	2.15e-88	311
S. chaenomeloides haplotype I	chr03_11163000_12683208	Salix180	S. arbutifolia haplotype I	chr17_17215111_17277966	Salix180	98.333	180	3	0	1	180	1	180	4.61e-90	316
S. chaenomeloides haplotype I	chr05_3749025_4338812	Salix180	S. arbutifolia haplotype I	chr17_17215111_17277966	Salix180	97.778	180	4	0	1	180	1	180	2.15e-88	311
S. chaenomeloides haplotype I	chr07_12695055_14708526	Salix180	S. arbutifolia haplotype I	chr17_17215111_17277966	Salix180	97.778	180	4	0	1	180	1	180	2.15e-88	311
S. chaenomeloides haplotype I	chr07_17280090_17390300	Salix180	S. arbutifolia haplotype I	chr17_17215111_17277966	Salix180	97.778	180	4	0	1	180	1	180	2.15e-88	311
S. chaenomeloides haplotype I	chr13_29572_153371	Salix180	S. arbutifolia haplotype I	chr17_17215111_17277966	Salix180	93.182	176	6	3	1	174	1	172	3.67e-71	254
S. chaenomeloides haplotype I	chr13_15654079_16313950	Salix180	S. arbutifolia haplotype I	chr17_17215111_17277966	Salix180	98.333	180	2	1	1	179	1	180	1.66e-89	315
S. chaenomeloides haplotype I	chr16_16523023_17804743	Salix180	S. arbutifolia haplotype I	chr17_17215111_17277966	Salix180	97.753	178	3	1	1	177	1	178	9.98e-87	305
S. chaenomeloides haplotype I	chr17_3395574_4327617	Salix180	S. arbutifolia haplotype I	chr17_17215111_17277966	Salix180	98.333	180	2	1	1	179	1	180	1.66e-89	315
S. chaenomeloides haplotype I	chr17_16067746_16159894	Salix180	S. arbutifolia haplotype I	chr17_17215111_17277966	Salix180	98.889	180	2	0	1	180	1	180	9.91e-92	322
S. chaenomeloides haplotype I	chr18_113_37864	Salix180	S. arbutifolia haplotype I	chr17_17215111_17277966	Salix180	97.175	177	5	0	3	179	4	180	4.64e-85	300
S. chaenomeloides haplotype I	chr19_11838_157377	Salix180	S. arbutifolia haplotype I	chr17_17215111_17277966	Salix180	96.667	180	5	1	1	179	1	180	1.67e-84	298
S. chaenomeloides haplotype I	chr19_4249689_4318367	Salix180	S. arbutifolia haplotype I	chr17_17215111_17277966	Salix180	97.79	181	2	2	1	180	1	180	2.15e-88	311
S. chaenomeloides haplotype II	chr01_3242001_3796372	Salix180	S. arbutifolia haplotype I	chr17_17215111_17277966	Salix180	93.443	183	6	4	1	180	1	180	4.71e-75	267
S. chaenomeloides haplotype II	chr03_11169610_11431748	Salix180	S. arbutifolia haplotype I	chr17_17215111_17277966	Salix180	98.889	180	2	0	1	180	1	180	9.91e-92	322
S. chaenomeloides haplotype II	chr05_3714666_4174996	Salix180	S. arbutifolia haplotype I	chr17_17215111_17277966	Salix180	98.333	180	3	0	1	180	1	180	4.61e-90	316
S. chaenomeloides haplotype II	chr07_12772499_14198817	Salix180	S. arbutifolia haplotype I	chr17_17215111_17277966	Salix180	98.324	179	2	1	2	179	2	180	5.96e-89	313
S. chaenomeloides haplotype II	chr07_16781442_16920029	Salix180	S. arbutifolia haplotype I	chr17_17215111_17277966	Salix180	91.005	189	7	3	1	188	1	180	6.14e-69	246
S. chaenomeloides haplotype II	chr13_106_87834	Salix180	S. arbutifolia haplotype I	chr17_17215111_17277966	Salix180	97.79	181	2	2	1	180	1	180	2.15e-88	311
S. chaenomeloides haplotype II	chr13_15231438_16023516	Salix180	S. arbutifolia haplotype I	chr17_17215111_17277966	Salix180	98.333	180	2	1	1	179	1	180	1.66e-89	315
S. chaenomeloides haplotype II	chr16_16158757_16688608	Salix180	S. arbutifolia haplotype I	chr17_17215111_17277966	Salix180	97.238	181	3	2	1	180	1	180	9.98e-87	305
S. chaenomeloides haplotype II	chr17_2911503_3922627	Salix180	S. arbutifolia haplotype I	chr17_17215111_17277966	Salix180	97.238	181	3	2	1	180	1	180	9.98e-87	305
S. chaenomeloides haplotype II	chr17_14783638_14963559	Salix180	S. arbutifolia haplotype I	chr17_17215111_17277966	Salix180	98.889	180	2	0	1	180	1	180	9.91e-92	322
S. chaenomeloides haplotype II	chr18_55_78794	Salix180	S. arbutifolia haplotype I	chr17_17215111_17277966	Salix180	97.222	180	4	1	1	179	1	180	3.59e-86	303
S. chaenomeloides haplotype II	chr19_17331_91068	Salix180	S. arbutifolia haplotype I	chr17_17215111_17277966	Salix180	89.947	189	9	3	1	188	1	180	1.33e-65	235
S. chaenomeloides haplotype I	chr01_3086562_3640953	Salix180	S. arbutifolia haplotype I	chr18_55_126710	Salix180	95.58	181	6	2	1	180	1	180	1.01e-81	289
S. chaenomeloides haplotype I	chr03_11163000_12683208	Salix180	S. arbutifolia haplotype I	chr18_55_126710	Salix180	96.111	180	7	0	1	180	1	180	2.16e-83	294
S. chaenomeloides haplotype I	chr05_3749025_4338812	Salix180	S. arbutifolia haplotype I	chr18_55_126710	Salix180	95.556	180	8	0	1	180	1	180	1.01e-81	289
S. chaenomeloides haplotype I	chr07_12695055_14708526	Salix180	S. arbutifolia haplotype I	chr18_55_126710	Salix180	95.556	180	8	0	1	180	1	180	1.01e-81	289
S. chaenomeloides haplotype I	chr07_17280090_17390300	Salix180	S. arbutifolia haplotype I	chr18_55_126710	Salix180	95.556	180	8	0	1	180	1	180	1.01e-81	289
S. chaenomeloides haplotype I	chr13_29572_153371	Salix180	S. arbutifolia haplotype I	chr18_55_126710	Salix180	90.909	176	10	3	1	174	1	172	1.72e-64	231
S. chaenomeloides haplotype I	chr13_15654079_16313950	Salix180	S. arbutifolia haplotype I	chr18_55_126710	Salix180	96.111	180	6	1	1	179	1	180	7.77e-83	292
S. chaenomeloides haplotype I	chr16_16523023_17804743	Salix180	S. arbutifolia haplotype I	chr18_55_126710	Salix180	95.506	178	7	1	1	177	1	178	4.68e-80	283
S. chaenomeloides haplotype I	chr17_3395574_4327617	Salix180	S. arbutifolia haplotype I	chr18_55_126710	Salix180	96.111	180	6	1	1	179	1	180	7.77e-83	292
S. chaenomeloides haplotype I	chr17_16067746_16159894	Salix180	S. arbutifolia haplotype I	chr18_55_126710	Salix180	96.667	180	6	0	1	180	1	180	4.64e-85	300
S. chaenomeloides haplotype I	chr18_113_37864	Salix180	S. arbutifolia haplotype I	chr18_55_126710	Salix180	94.915	177	9	0	3	179	4	180	2.18e-78	278
S. chaenomeloides haplotype I	chr19_11838_157377	Salix180	S. arbutifolia haplotype I	chr18_55_126710	Salix180	94.444	180	9	1	1	179	1	180	7.83e-78	276
S. chaenomeloides haplotype I	chr19_4249689_4318367	Salix180	S. arbutifolia haplotype I	chr18_55_126710	Salix180	95.58	181	6	2	1	180	1	180	1.01e-81	289
S. chaenomeloides haplotype II	chr01_3242001_3796372	Salix180	S. arbutifolia haplotype I	chr18_55_126710	Salix180	91.257	183	10	4	1	180	1	180	2.21e-68	244
S. chaenomeloides haplotype II	chr03_11169610_11431748	Salix180	S. arbutifolia haplotype I	chr18_55_126710	Salix180	96.667	180	6	0	1	180	1	180	4.64e-85	300
S. chaenomeloides haplotype II	chr05_3714666_4174996	Salix180	S. arbutifolia haplotype I	chr18_55_126710	Salix180	96.111	180	7	0	1	180	1	180	2.16e-83	294
S. chaenomeloides haplotype II	chr07_12772499_14198817	Salix180	S. arbutifolia haplotype I	chr18_55_126710	Salix180	96.089	179	6	1	2	179	2	180	2.79e-82	291
S. chaenomeloides haplotype II	chr07_16781442_16920029	Salix180	S. arbutifolia haplotype I	chr18_55_126710	Salix180	88.889	189	11	6	1	188	1	180	2.88e-62	224
S. chaenomeloides haplotype II	chr13_106_87834	Salix180	S. arbutifolia haplotype I	chr18_55_126710	Salix180	95.58	181	6	2	1	180	1	180	1.01e-81	289
S. chaenomeloides haplotype II	chr13_15231438_16023516	Salix180	S. arbutifolia haplotype I	chr18_55_126710	Salix180	96.111	180	6	1	1	179	1	180	7.77e-83	292
S. chaenomeloides haplotype II	chr16_16158757_16688608	Salix180	S. arbutifolia haplotype I	chr18_55_126710	Salix180	95.028	181	7	2	1	180	1	180	4.68e-80	283
S. chaenomeloides haplotype II	chr17_2911503_3922627	Salix180	S. arbutifolia haplotype I	chr18_55_126710	Salix180	95.028	181	7	2	1	180	1	180	4.68e-80	283
S. chaenomeloides haplotype II	chr17_14783638_14963559	Salix180	S. arbutifolia haplotype I	chr18_55_126710	Salix180	96.667	180	6	0	1	180	1	180	4.64e-85	300
S. chaenomeloides haplotype II	chr18_55_78794	Salix180	S. arbutifolia haplotype I	chr18_55_126710	Salix180	95	180	8	1	1	179	1	180	1.68e-79	281
S. chaenomeloides haplotype II	chr19_17331_91068	Salix180	S. arbutifolia haplotype I	chr18_55_126710	Salix180	88.36	189	12	5	1	188	1	180	1.34e-60	219
S. chaenomeloides haplotype I	chr01_3086562_3640953	Salix180	S. arbutifolia haplotype I	chr18_14611118_14651926	Salix180	95.58	181	6	2	1	180	1	180	1.01e-81	289
S. chaenomeloides haplotype I	chr03_11163000_12683208	Salix180	S. arbutifolia haplotype I	chr18_14611118_14651926	Salix180	96.111	180	7	0	1	180	1	180	2.16e-83	294
S. chaenomeloides haplotype I	chr05_3749025_4338812	Salix180	S. arbutifolia haplotype I	chr18_14611118_14651926	Salix180	95.556	180	8	0	1	180	1	180	1.01e-81	289
S. chaenomeloides haplotype I	chr07_12695055_14708526	Salix180	S. arbutifolia haplotype I	chr18_14611118_14651926	Salix180	95.556	180	8	0	1	180	1	180	1.01e-81	289
S. chaenomeloides haplotype I	chr07_17280090_17390300	Salix180	S. arbutifolia haplotype I	chr18_14611118_14651926	Salix180	95.556	180	8	0	1	180	1	180	1.01e-81	289
S. chaenomeloides haplotype I	chr13_29572_153371	Salix180	S. arbutifolia haplotype I	chr18_14611118_14651926	Salix180	90.909	176	10	3	1	174	1	172	1.72e-64	231
S. chaenomeloides haplotype I	chr13_15654079_16313950	Salix180	S. arbutifolia haplotype I	chr18_14611118_14651926	Salix180	96.111	180	6	1	1	179	1	180	7.77e-83	292
S. chaenomeloides haplotype I	chr16_16523023_17804743	Salix180	S. arbutifolia haplotype I	chr18_14611118_14651926	Salix180	95.506	178	7	1	1	177	1	178	4.68e-80	283
S. chaenomeloides haplotype I	chr17_3395574_4327617	Salix180	S. arbutifolia haplotype I	chr18_14611118_14651926	Salix180	96.111	180	6	1	1	179	1	180	7.77e-83	292
S. chaenomeloides haplotype I	chr17_16067746_16159894	Salix180	S. arbutifolia haplotype I	chr18_14611118_14651926	Salix180	96.667	180	6	0	1	180	1	180	4.64e-85	300
S. chaenomeloides haplotype I	chr18_113_37864	Salix180	S. arbutifolia haplotype I	chr18_14611118_14651926	Salix180	94.915	177	9	0	3	179	4	180	2.18e-78	278
S. chaenomeloides haplotype I	chr19_11838_157377	Salix180	S. arbutifolia haplotype I	chr18_14611118_14651926	Salix180	94.444	180	9	1	1	179	1	180	7.83e-78	276
S. chaenomeloides haplotype I	chr19_4249689_4318367	Salix180	S. arbutifolia haplotype I	chr18_14611118_14651926	Salix180	95.58	181	6	2	1	180	1	180	1.01e-81	289
S. chaenomeloides haplotype II	chr01_3242001_3796372	Salix180	S. arbutifolia haplotype I	chr18_14611118_14651926	Salix180	91.257	183	10	4	1	180	1	180	2.21e-68	244
S. chaenomeloides haplotype II	chr03_11169610_11431748	Salix180	S. arbutifolia haplotype I	chr18_14611118_14651926	Salix180	96.667	180	6	0	1	180	1	180	4.64e-85	300
S. chaenomeloides haplotype II	chr05_3714666_4174996	Salix180	S. arbutifolia haplotype I	chr18_14611118_14651926	Salix180	96.111	180	7	0	1	180	1	180	2.16e-83	294
S. chaenomeloides haplotype II	chr07_12772499_14198817	Salix180	S. arbutifolia haplotype I	chr18_14611118_14651926	Salix180	96.089	179	6	1	2	179	2	180	2.79e-82	291
S. chaenomeloides haplotype II	chr07_16781442_16920029	Salix180	S. arbutifolia haplotype I	chr18_14611118_14651926	Salix180	88.889	189	11	6	1	188	1	180	2.88e-62	224
S. chaenomeloides haplotype II	chr13_106_87834	Salix180	S. arbutifolia haplotype I	chr18_14611118_14651926	Salix180	95.58	181	6	2	1	180	1	180	1.01e-81	289
S. chaenomeloides haplotype II	chr13_15231438_16023516	Salix180	S. arbutifolia haplotype I	chr18_14611118_14651926	Salix180	96.111	180	6	1	1	179	1	180	7.77e-83	292
S. chaenomeloides haplotype II	chr16_16158757_16688608	Salix180	S. arbutifolia haplotype I	chr18_14611118_14651926	Salix180	95.028	181	7	2	1	180	1	180	4.68e-80	283
S. chaenomeloides haplotype II	chr17_2911503_3922627	Salix180	S. arbutifolia haplotype I	chr18_14611118_14651926	Salix180	95.028	181	7	2	1	180	1	180	4.68e-80	283
S. chaenomeloides haplotype II	chr17_14783638_14963559	Salix180	S. arbutifolia haplotype I	chr18_14611118_14651926	Salix180	96.667	180	6	0	1	180	1	180	4.64e-85	300
S. chaenomeloides haplotype II	chr18_55_78794	Salix180	S. arbutifolia haplotype I	chr18_14611118_14651926	Salix180	95	180	8	1	1	179	1	180	1.68e-79	281
S. chaenomeloides haplotype II	chr19_17331_91068	Salix180	S. arbutifolia haplotype I	chr18_14611118_14651926	Salix180	88.36	189	12	5	1	188	1	180	1.34e-60	219
S. chaenomeloides haplotype I	chr01_3086562_3640953	Salix180	S. arbutifolia haplotype I	chr19_112_66962	Salix180	94.022	184	3	4	1	180	1	180	1.01e-76	272
S. chaenomeloides haplotype I	chr03_11163000_12683208	Salix180	S. arbutifolia haplotype I	chr19_112_66962	Salix180	94.536	183	4	2	1	180	1	180	2.18e-78	278
S. chaenomeloides haplotype I	chr05_3749025_4338812	Salix180	S. arbutifolia haplotype I	chr19_112_66962	Salix180	93.989	183	5	2	1	180	1	180	1.01e-76	272
S. chaenomeloides haplotype I	chr07_12695055_14708526	Salix180	S. arbutifolia haplotype I	chr19_112_66962	Salix180	93.989	183	5	2	1	180	1	180	1.01e-76	272
S. chaenomeloides haplotype I	chr07_17280090_17390300	Salix180	S. arbutifolia haplotype I	chr19_112_66962	Salix180	93.989	183	5	2	1	180	1	180	1.01e-76	272
S. chaenomeloides haplotype I	chr13_29572_153371	Salix180	S. arbutifolia haplotype I	chr19_112_66962	Salix180	89.385	179	7	6	1	174	1	172	1.73e-59	215
S. chaenomeloides haplotype I	chr13_15654079_16313950	Salix180	S. arbutifolia haplotype I	chr19_112_66962	Salix180	94.536	183	3	3	1	179	1	180	7.83e-78	276
S. chaenomeloides haplotype I	chr16_16523023_17804743	Salix180	S. arbutifolia haplotype I	chr19_112_66962	Salix180	93.923	181	4	3	1	177	1	178	4.71e-75	267
S. chaenomeloides haplotype I	chr17_3395574_4327617	Salix180	S. arbutifolia haplotype I	chr19_112_66962	Salix180	94.536	183	3	3	1	179	1	180	7.83e-78	276
S. chaenomeloides haplotype I	chr17_16067746_16159894	Salix180	S. arbutifolia haplotype I	chr19_112_66962	Salix180	95.082	183	3	2	1	180	1	180	4.68e-80	283
S. chaenomeloides haplotype I	chr18_113_37864	Salix180	S. arbutifolia haplotype I	chr19_112_66962	Salix180	93.333	180	6	2	3	179	4	180	2.19e-73	261
S. chaenomeloides haplotype I	chr19_11838_157377	Salix180	S. arbutifolia haplotype I	chr19_112_66962	Salix180	92.896	183	6	3	1	179	1	180	7.88e-73	259
S. chaenomeloides haplotype I	chr19_4249689_4318367	Salix180	S. arbutifolia haplotype I	chr19_112_66962	Salix180	94.022	184	3	4	1	180	1	180	1.01e-76	272
S. chaenomeloides haplotype II	chr01_3242001_3796372	Salix180	S. arbutifolia haplotype I	chr19_112_66962	Salix180	89.785	186	7	6	1	180	1	180	2.22e-63	228
S. chaenomeloides haplotype II	chr03_11169610_11431748	Salix180	S. arbutifolia haplotype I	chr19_112_66962	Salix180	95.082	183	3	2	1	180	1	180	4.68e-80	283
S. chaenomeloides haplotype II	chr05_3714666_4174996	Salix180	S. arbutifolia haplotype I	chr19_112_66962	Salix180	94.536	183	4	2	1	180	1	180	2.18e-78	278
S. chaenomeloides haplotype II	chr07_12772499_14198817	Salix180	S. arbutifolia haplotype I	chr19_112_66962	Salix180	94.505	182	3	3	2	179	2	180	2.81e-77	274
S. chaenomeloides haplotype II	chr07_16781442_16920029	Salix180	S. arbutifolia haplotype I	chr19_112_66962	Salix180	87.5	192	8	9	1	188	1	180	2.9e-57	207
S. chaenomeloides haplotype II	chr13_106_87834	Salix180	S. arbutifolia haplotype I	chr19_112_66962	Salix180	94.022	184	3	4	1	180	1	180	1.01e-76	272
S. chaenomeloides haplotype II	chr13_15231438_16023516	Salix180	S. arbutifolia haplotype I	chr19_112_66962	Salix180	94.536	183	3	3	1	179	1	180	7.83e-78	276
S. chaenomeloides haplotype II	chr16_16158757_16688608	Salix180	S. arbutifolia haplotype I	chr19_112_66962	Salix180	93.478	184	4	4	1	180	1	180	4.71e-75	267
S. chaenomeloides haplotype II	chr17_2911503_3922627	Salix180	S. arbutifolia haplotype I	chr19_112_66962	Salix180	93.478	184	4	4	1	180	1	180	4.71e-75	267
S. chaenomeloides haplotype II	chr17_14783638_14963559	Salix180	S. arbutifolia haplotype I	chr19_112_66962	Salix180	95.082	183	3	2	1	180	1	180	4.68e-80	283
S. chaenomeloides haplotype II	chr18_55_78794	Salix180	S. arbutifolia haplotype I	chr19_112_66962	Salix180	93.443	183	5	3	1	179	1	180	1.69e-74	265
S. chaenomeloides haplotype II	chr19_17331_91068	Salix180	S. arbutifolia haplotype I	chr19_112_66962	Salix180	86.458	192	10	5	1	188	1	180	6.27e-54	196
S. chaenomeloides haplotype I	chr01_3086562_3640953	Salix180	S. arbutifolia haplotype II	chr04_2187295_2221642	Salix180	97.79	181	2	2	1	180	1	180	2.15e-88	311
S. chaenomeloides haplotype I	chr03_11163000_12683208	Salix180	S. arbutifolia haplotype II	chr04_2187295_2221642	Salix180	98.333	180	3	0	1	180	1	180	4.61e-90	316
S. chaenomeloides haplotype I	chr05_3749025_4338812	Salix180	S. arbutifolia haplotype II	chr04_2187295_2221642	Salix180	97.778	180	4	0	1	180	1	180	2.15e-88	311
S. chaenomeloides haplotype I	chr07_12695055_14708526	Salix180	S. arbutifolia haplotype II	chr04_2187295_2221642	Salix180	97.778	180	4	0	1	180	1	180	2.15e-88	311
S. chaenomeloides haplotype I	chr07_17280090_17390300	Salix180	S. arbutifolia haplotype II	chr04_2187295_2221642	Salix180	97.778	180	4	0	1	180	1	180	2.15e-88	311
S. chaenomeloides haplotype I	chr13_29572_153371	Salix180	S. arbutifolia haplotype II	chr04_2187295_2221642	Salix180	93.182	176	6	3	1	174	1	172	3.67e-71	254
S. chaenomeloides haplotype I	chr13_15654079_16313950	Salix180	S. arbutifolia haplotype II	chr04_2187295_2221642	Salix180	98.333	180	2	1	1	179	1	180	1.66e-89	315
S. chaenomeloides haplotype I	chr16_16523023_17804743	Salix180	S. arbutifolia haplotype II	chr04_2187295_2221642	Salix180	97.753	178	3	1	1	177	1	178	9.98e-87	305
S. chaenomeloides haplotype I	chr17_3395574_4327617	Salix180	S. arbutifolia haplotype II	chr04_2187295_2221642	Salix180	98.333	180	2	1	1	179	1	180	1.66e-89	315
S. chaenomeloides haplotype I	chr17_16067746_16159894	Salix180	S. arbutifolia haplotype II	chr04_2187295_2221642	Salix180	98.889	180	2	0	1	180	1	180	9.91e-92	322
S. chaenomeloides haplotype I	chr18_113_37864	Salix180	S. arbutifolia haplotype II	chr04_2187295_2221642	Salix180	97.175	177	5	0	3	179	4	180	4.64e-85	300
S. chaenomeloides haplotype I	chr19_11838_157377	Salix180	S. arbutifolia haplotype II	chr04_2187295_2221642	Salix180	96.667	180	5	1	1	179	1	180	1.67e-84	298
S. chaenomeloides haplotype I	chr19_4249689_4318367	Salix180	S. arbutifolia haplotype II	chr04_2187295_2221642	Salix180	97.79	181	2	2	1	180	1	180	2.15e-88	311
S. chaenomeloides haplotype II	chr01_3242001_3796372	Salix180	S. arbutifolia haplotype II	chr04_2187295_2221642	Salix180	93.443	183	6	4	1	180	1	180	4.71e-75	267
S. chaenomeloides haplotype II	chr03_11169610_11431748	Salix180	S. arbutifolia haplotype II	chr04_2187295_2221642	Salix180	98.889	180	2	0	1	180	1	180	9.91e-92	322
S. chaenomeloides haplotype II	chr05_3714666_4174996	Salix180	S. arbutifolia haplotype II	chr04_2187295_2221642	Salix180	98.333	180	3	0	1	180	1	180	4.61e-90	316
S. chaenomeloides haplotype II	chr07_12772499_14198817	Salix180	S. arbutifolia haplotype II	chr04_2187295_2221642	Salix180	98.324	179	2	1	2	179	2	180	5.96e-89	313
S. chaenomeloides haplotype II	chr07_16781442_16920029	Salix180	S. arbutifolia haplotype II	chr04_2187295_2221642	Salix180	91.005	189	7	3	1	188	1	180	6.14e-69	246
S. chaenomeloides haplotype II	chr13_106_87834	Salix180	S. arbutifolia haplotype II	chr04_2187295_2221642	Salix180	97.79	181	2	2	1	180	1	180	2.15e-88	311
S. chaenomeloides haplotype II	chr13_15231438_16023516	Salix180	S. arbutifolia haplotype II	chr04_2187295_2221642	Salix180	98.333	180	2	1	1	179	1	180	1.66e-89	315
S. chaenomeloides haplotype II	chr16_16158757_16688608	Salix180	S. arbutifolia haplotype II	chr04_2187295_2221642	Salix180	97.238	181	3	2	1	180	1	180	9.98e-87	305
S. chaenomeloides haplotype II	chr17_2911503_3922627	Salix180	S. arbutifolia haplotype II	chr04_2187295_2221642	Salix180	97.238	181	3	2	1	180	1	180	9.98e-87	305
S. chaenomeloides haplotype II	chr17_14783638_14963559	Salix180	S. arbutifolia haplotype II	chr04_2187295_2221642	Salix180	98.889	180	2	0	1	180	1	180	9.91e-92	322
S. chaenomeloides haplotype II	chr18_55_78794	Salix180	S. arbutifolia haplotype II	chr04_2187295_2221642	Salix180	97.222	180	4	1	1	179	1	180	3.59e-86	303
S. chaenomeloides haplotype II	chr19_17331_91068	Salix180	S. arbutifolia haplotype II	chr04_2187295_2221642	Salix180	89.947	189	9	3	1	188	1	180	1.33e-65	235
S. chaenomeloides haplotype I	chr01_3086562_3640953	Salix180	S. arbutifolia haplotype II	chr04_16817713_16877934	Salix180	97.253	182	1	4	1	180	1	180	9.98e-87	305
S. chaenomeloides haplotype I	chr03_11163000_12683208	Salix180	S. arbutifolia haplotype II	chr04_16817713_16877934	Salix180	97.79	181	2	2	1	180	1	180	2.15e-88	311
S. chaenomeloides haplotype I	chr05_3749025_4338812	Salix180	S. arbutifolia haplotype II	chr04_16817713_16877934	Salix180	97.238	181	3	2	1	180	1	180	9.98e-87	305
S. chaenomeloides haplotype I	chr07_12695055_14708526	Salix180	S. arbutifolia haplotype II	chr04_16817713_16877934	Salix180	97.238	181	3	2	1	180	1	180	9.98e-87	305
S. chaenomeloides haplotype I	chr07_17280090_17390300	Salix180	S. arbutifolia haplotype II	chr04_16817713_16877934	Salix180	97.79	181	2	2	1	180	1	180	2.15e-88	311
S. chaenomeloides haplotype I	chr13_29572_153371	Salix180	S. arbutifolia haplotype II	chr04_16817713_16877934	Salix180	93.75	176	5	4	1	174	1	172	7.88e-73	259
S. chaenomeloides haplotype I	chr13_15654079_16313950	Salix180	S. arbutifolia haplotype II	chr04_16817713_16877934	Salix180	97.79	181	1	3	1	179	1	180	7.72e-88	309
S. chaenomeloides haplotype I	chr16_16523023_17804743	Salix180	S. arbutifolia haplotype II	chr04_16817713_16877934	Salix180	97.207	179	2	3	1	177	1	178	4.64e-85	300
S. chaenomeloides haplotype I	chr17_3395574_4327617	Salix180	S. arbutifolia haplotype II	chr04_16817713_16877934	Salix180	97.79	181	1	3	1	179	1	180	7.72e-88	309
S. chaenomeloides haplotype I	chr17_16067746_16159894	Salix180	S. arbutifolia haplotype II	chr04_16817713_16877934	Salix180	98.343	181	1	2	1	180	1	180	4.61e-90	316
S. chaenomeloides haplotype I	chr18_113_37864	Salix180	S. arbutifolia haplotype II	chr04_16817713_16877934	Salix180	96.629	178	4	2	3	179	4	180	2.16e-83	294
S. chaenomeloides haplotype I	chr19_11838_157377	Salix180	S. arbutifolia haplotype II	chr04_16817713_16877934	Salix180	96.133	181	4	3	1	179	1	180	7.77e-83	292
S. chaenomeloides haplotype I	chr19_4249689_4318367	Salix180	S. arbutifolia haplotype II	chr04_16817713_16877934	Salix180	97.253	182	1	4	1	180	1	180	9.98e-87	305
S. chaenomeloides haplotype II	chr01_3242001_3796372	Salix180	S. arbutifolia haplotype II	chr04_16817713_16877934	Salix180	92.935	184	5	6	1	180	1	180	2.19e-73	261
S. chaenomeloides haplotype II	chr03_11169610_11431748	Salix180	S. arbutifolia haplotype II	chr04_16817713_16877934	Salix180	98.343	181	1	2	1	180	1	180	4.61e-90	316
S. chaenomeloides haplotype II	chr05_3714666_4174996	Salix180	S. arbutifolia haplotype II	chr04_16817713_16877934	Salix180	97.79	181	2	2	1	180	1	180	2.15e-88	311
S. chaenomeloides haplotype II	chr07_12772499_14198817	Salix180	S. arbutifolia haplotype II	chr04_16817713_16877934	Salix180	97.778	180	1	3	2	179	2	180	2.78e-87	307
S. chaenomeloides haplotype II	chr07_16781442_16920029	Salix180	S. arbutifolia haplotype II	chr04_16817713_16877934	Salix180	91.534	189	6	4	1	188	1	180	1.32e-70	252
S. chaenomeloides haplotype II	chr13_106_87834	Salix180	S. arbutifolia haplotype II	chr04_16817713_16877934	Salix180	97.238	181	3	2	1	180	1	180	9.98e-87	305
S. chaenomeloides haplotype II	chr13_15231438_16023516	Salix180	S. arbutifolia haplotype II	chr04_16817713_16877934	Salix180	97.79	181	1	3	1	179	1	180	7.72e-88	309
S. chaenomeloides haplotype II	chr16_16158757_16688608	Salix180	S. arbutifolia haplotype II	chr04_16817713_16877934	Salix180	96.703	182	2	4	1	180	1	180	4.64e-85	300
S. chaenomeloides haplotype II	chr17_2911503_3922627	Salix180	S. arbutifolia haplotype II	chr04_16817713_16877934	Salix180	96.703	182	2	4	1	180	1	180	4.64e-85	300
S. chaenomeloides haplotype II	chr17_14783638_14963559	Salix180	S. arbutifolia haplotype II	chr04_16817713_16877934	Salix180	98.343	181	1	2	1	180	1	180	4.61e-90	316
S. chaenomeloides haplotype II	chr18_55_78794	Salix180	S. arbutifolia haplotype II	chr04_16817713_16877934	Salix180	96.685	181	3	3	1	179	1	180	1.67e-84	298
S. chaenomeloides haplotype II	chr19_17331_91068	Salix180	S. arbutifolia haplotype II	chr04_16817713_16877934	Salix180	90.476	189	8	4	1	188	1	180	2.85e-67	241
S. chaenomeloides haplotype I	chr01_3086562_3640953	Salix180	S. arbutifolia haplotype II	chr05_16350312_16462304	Salix180	97.79	181	2	2	1	180	1	180	2.15e-88	311
S. chaenomeloides haplotype I	chr03_11163000_12683208	Salix180	S. arbutifolia haplotype II	chr05_16350312_16462304	Salix180	98.333	180	3	0	1	180	1	180	4.61e-90	316
S. chaenomeloides haplotype I	chr05_3749025_4338812	Salix180	S. arbutifolia haplotype II	chr05_16350312_16462304	Salix180	97.778	180	4	0	1	180	1	180	2.15e-88	311
S. chaenomeloides haplotype I	chr07_12695055_14708526	Salix180	S. arbutifolia haplotype II	chr05_16350312_16462304	Salix180	97.778	180	4	0	1	180	1	180	2.15e-88	311
S. chaenomeloides haplotype I	chr07_17280090_17390300	Salix180	S. arbutifolia haplotype II	chr05_16350312_16462304	Salix180	97.778	180	4	0	1	180	1	180	2.15e-88	311
S. chaenomeloides haplotype I	chr13_29572_153371	Salix180	S. arbutifolia haplotype II	chr05_16350312_16462304	Salix180	93.182	176	6	3	1	174	1	172	3.67e-71	254
S. chaenomeloides haplotype I	chr13_15654079_16313950	Salix180	S. arbutifolia haplotype II	chr05_16350312_16462304	Salix180	98.333	180	2	1	1	179	1	180	1.66e-89	315
S. chaenomeloides haplotype I	chr16_16523023_17804743	Salix180	S. arbutifolia haplotype II	chr05_16350312_16462304	Salix180	97.753	178	3	1	1	177	1	178	9.98e-87	305
S. chaenomeloides haplotype I	chr17_3395574_4327617	Salix180	S. arbutifolia haplotype II	chr05_16350312_16462304	Salix180	98.333	180	2	1	1	179	1	180	1.66e-89	315
S. chaenomeloides haplotype I	chr17_16067746_16159894	Salix180	S. arbutifolia haplotype II	chr05_16350312_16462304	Salix180	98.889	180	2	0	1	180	1	180	9.91e-92	322
S. chaenomeloides haplotype I	chr18_113_37864	Salix180	S. arbutifolia haplotype II	chr05_16350312_16462304	Salix180	97.175	177	5	0	3	179	4	180	4.64e-85	300
S. chaenomeloides haplotype I	chr19_11838_157377	Salix180	S. arbutifolia haplotype II	chr05_16350312_16462304	Salix180	96.667	180	5	1	1	179	1	180	1.67e-84	298
S. chaenomeloides haplotype I	chr19_4249689_4318367	Salix180	S. arbutifolia haplotype II	chr05_16350312_16462304	Salix180	97.79	181	2	2	1	180	1	180	2.15e-88	311
S. chaenomeloides haplotype II	chr01_3242001_3796372	Salix180	S. arbutifolia haplotype II	chr05_16350312_16462304	Salix180	93.443	183	6	4	1	180	1	180	4.71e-75	267
S. chaenomeloides haplotype II	chr03_11169610_11431748	Salix180	S. arbutifolia haplotype II	chr05_16350312_16462304	Salix180	98.889	180	2	0	1	180	1	180	9.91e-92	322
S. chaenomeloides haplotype II	chr05_3714666_4174996	Salix180	S. arbutifolia haplotype II	chr05_16350312_16462304	Salix180	98.333	180	3	0	1	180	1	180	4.61e-90	316
S. chaenomeloides haplotype II	chr07_12772499_14198817	Salix180	S. arbutifolia haplotype II	chr05_16350312_16462304	Salix180	98.324	179	2	1	2	179	2	180	5.96e-89	313
S. chaenomeloides haplotype II	chr07_16781442_16920029	Salix180	S. arbutifolia haplotype II	chr05_16350312_16462304	Salix180	91.005	189	7	3	1	188	1	180	6.14e-69	246
S. chaenomeloides haplotype II	chr13_106_87834	Salix180	S. arbutifolia haplotype II	chr05_16350312_16462304	Salix180	97.79	181	2	2	1	180	1	180	2.15e-88	311
S. chaenomeloides haplotype II	chr13_15231438_16023516	Salix180	S. arbutifolia haplotype II	chr05_16350312_16462304	Salix180	98.333	180	2	1	1	179	1	180	1.66e-89	315
S. chaenomeloides haplotype II	chr16_16158757_16688608	Salix180	S. arbutifolia haplotype II	chr05_16350312_16462304	Salix180	97.238	181	3	2	1	180	1	180	9.98e-87	305
S. chaenomeloides haplotype II	chr17_2911503_3922627	Salix180	S. arbutifolia haplotype II	chr05_16350312_16462304	Salix180	97.238	181	3	2	1	180	1	180	9.98e-87	305
S. chaenomeloides haplotype II	chr17_14783638_14963559	Salix180	S. arbutifolia haplotype II	chr05_16350312_16462304	Salix180	98.889	180	2	0	1	180	1	180	9.91e-92	322
S. chaenomeloides haplotype II	chr18_55_78794	Salix180	S. arbutifolia haplotype II	chr05_16350312_16462304	Salix180	97.222	180	4	1	1	179	1	180	3.59e-86	303
S. chaenomeloides haplotype II	chr19_17331_91068	Salix180	S. arbutifolia haplotype II	chr05_16350312_16462304	Salix180	89.947	189	9	3	1	188	1	180	1.33e-65	235
S. chaenomeloides haplotype I	chr01_3086562_3640953	Salix180	S. arbutifolia haplotype II	chr06_4940417_5091137	Salix180	98.343	181	0	3	1	180	1	179	1.65e-89	315
S. chaenomeloides haplotype I	chr03_11163000_12683208	Salix180	S. arbutifolia haplotype II	chr06_4940417_5091137	Salix180	98.889	180	1	1	1	180	1	179	3.54e-91	320
S. chaenomeloides haplotype I	chr05_3749025_4338812	Salix180	S. arbutifolia haplotype II	chr06_4940417_5091137	Salix180	98.333	180	2	1	1	180	1	179	1.65e-89	315
S. chaenomeloides haplotype I	chr07_12695055_14708526	Salix180	S. arbutifolia haplotype II	chr06_4940417_5091137	Salix180	98.333	180	2	1	1	180	1	179	1.65e-89	315
S. chaenomeloides haplotype I	chr07_17280090_17390300	Salix180	S. arbutifolia haplotype II	chr06_4940417_5091137	Salix180	98.333	180	2	1	1	180	1	179	1.65e-89	315
S. chaenomeloides haplotype I	chr13_29572_153371	Salix180	S. arbutifolia haplotype II	chr06_4940417_5091137	Salix180	94.286	175	5	2	1	174	1	171	6.06e-74	263
S. chaenomeloides haplotype I	chr13_15654079_16313950	Salix180	S. arbutifolia haplotype II	chr06_4940417_5091137	Salix180	98.889	180	0	2	1	179	1	179	3.54e-91	320
S. chaenomeloides haplotype I	chr16_16523023_17804743	Salix180	S. arbutifolia haplotype II	chr06_4940417_5091137	Salix180	98.315	178	1	2	1	177	1	177	2.13e-88	311
S. chaenomeloides haplotype I	chr17_3395574_4327617	Salix180	S. arbutifolia haplotype II	chr06_4940417_5091137	Salix180	98.889	180	0	2	1	179	1	179	3.54e-91	320
S. chaenomeloides haplotype I	chr17_16067746_16159894	Salix180	S. arbutifolia haplotype II	chr06_4940417_5091137	Salix180	99.444	180	0	1	1	180	1	179	7.62e-93	326
S. chaenomeloides haplotype I	chr18_113_37864	Salix180	S. arbutifolia haplotype II	chr06_4940417_5091137	Salix180	97.74	177	3	1	3	179	4	179	3.57e-86	303
S. chaenomeloides haplotype I	chr19_11838_157377	Salix180	S. arbutifolia haplotype II	chr06_4940417_5091137	Salix180	97.222	180	3	2	1	179	1	179	3.57e-86	303
S. chaenomeloides haplotype I	chr19_4249689_4318367	Salix180	S. arbutifolia haplotype II	chr06_4940417_5091137	Salix180	98.343	181	0	3	1	180	1	179	1.65e-89	315
S. chaenomeloides haplotype II	chr01_3242001_3796372	Salix180	S. arbutifolia haplotype II	chr06_4940417_5091137	Salix180	94.505	182	5	3	1	180	1	179	7.78e-78	276
S. chaenomeloides haplotype II	chr03_11169610_11431748	Salix180	S. arbutifolia haplotype II	chr06_4940417_5091137	Salix180	99.444	180	0	1	1	180	1	179	7.62e-93	326
S. chaenomeloides haplotype II	chr05_3714666_4174996	Salix180	S. arbutifolia haplotype II	chr06_4940417_5091137	Salix180	98.889	180	1	1	1	180	1	179	3.54e-91	320
S. chaenomeloides haplotype II	chr07_12772499_14198817	Salix180	S. arbutifolia haplotype II	chr06_4940417_5091137	Salix180	98.883	179	0	2	2	179	2	179	1.27e-90	318
S. chaenomeloides haplotype II	chr07_16781442_16920029	Salix180	S. arbutifolia haplotype II	chr06_4940417_5091137	Salix180	91.534	189	5	4	1	188	1	179	4.72e-70	250
S. chaenomeloides haplotype II	chr13_106_87834	Salix180	S. arbutifolia haplotype II	chr06_4940417_5091137	Salix180	98.343	181	0	3	1	180	1	179	1.65e-89	315
S. chaenomeloides haplotype II	chr13_15231438_16023516	Salix180	S. arbutifolia haplotype II	chr06_4940417_5091137	Salix180	98.889	180	0	2	1	179	1	179	3.54e-91	320
S. chaenomeloides haplotype II	chr16_16158757_16688608	Salix180	S. arbutifolia haplotype II	chr06_4940417_5091137	Salix180	97.79	181	1	3	1	180	1	179	7.67e-88	309
S. chaenomeloides haplotype II	chr17_2911503_3922627	Salix180	S. arbutifolia haplotype II	chr06_4940417_5091137	Salix180	97.79	181	1	3	1	180	1	179	7.67e-88	309
S. chaenomeloides haplotype II	chr17_14783638_14963559	Salix180	S. arbutifolia haplotype II	chr06_4940417_5091137	Salix180	99.444	180	0	1	1	180	1	179	7.62e-93	326
S. chaenomeloides haplotype II	chr18_55_78794	Salix180	S. arbutifolia haplotype II	chr06_4940417_5091137	Salix180	97.778	180	2	2	1	179	1	179	7.67e-88	309
S. chaenomeloides haplotype II	chr19_17331_91068	Salix180	S. arbutifolia haplotype II	chr06_4940417_5091137	Salix180	90.476	189	7	4	1	188	1	179	1.02e-66	239
S. chaenomeloides haplotype I	chr01_3086562_3640953	Salix180	S. arbutifolia haplotype II	chr07_9391_205237	Salix180	95.58	181	6	2	1	180	1	180	1.01e-81	289
S. chaenomeloides haplotype I	chr03_11163000_12683208	Salix180	S. arbutifolia haplotype II	chr07_9391_205237	Salix180	96.111	180	7	0	1	180	1	180	2.16e-83	294
S. chaenomeloides haplotype I	chr05_3749025_4338812	Salix180	S. arbutifolia haplotype II	chr07_9391_205237	Salix180	95.556	180	8	0	1	180	1	180	1.01e-81	289
S. chaenomeloides haplotype I	chr07_12695055_14708526	Salix180	S. arbutifolia haplotype II	chr07_9391_205237	Salix180	95.556	180	8	0	1	180	1	180	1.01e-81	289
S. chaenomeloides haplotype I	chr07_17280090_17390300	Salix180	S. arbutifolia haplotype II	chr07_9391_205237	Salix180	95.556	180	8	0	1	180	1	180	1.01e-81	289
S. chaenomeloides haplotype I	chr13_29572_153371	Salix180	S. arbutifolia haplotype II	chr07_9391_205237	Salix180	90.909	176	10	3	1	174	1	172	1.72e-64	231
S. chaenomeloides haplotype I	chr13_15654079_16313950	Salix180	S. arbutifolia haplotype II	chr07_9391_205237	Salix180	96.111	180	6	1	1	179	1	180	7.77e-83	292
S. chaenomeloides haplotype I	chr16_16523023_17804743	Salix180	S. arbutifolia haplotype II	chr07_9391_205237	Salix180	95.506	178	7	1	1	177	1	178	4.68e-80	283
S. chaenomeloides haplotype I	chr17_3395574_4327617	Salix180	S. arbutifolia haplotype II	chr07_9391_205237	Salix180	96.111	180	6	1	1	179	1	180	7.77e-83	292
S. chaenomeloides haplotype I	chr17_16067746_16159894	Salix180	S. arbutifolia haplotype II	chr07_9391_205237	Salix180	96.667	180	6	0	1	180	1	180	4.64e-85	300
S. chaenomeloides haplotype I	chr18_113_37864	Salix180	S. arbutifolia haplotype II	chr07_9391_205237	Salix180	94.915	177	9	0	3	179	4	180	2.18e-78	278
S. chaenomeloides haplotype I	chr19_11838_157377	Salix180	S. arbutifolia haplotype II	chr07_9391_205237	Salix180	94.444	180	9	1	1	179	1	180	7.83e-78	276
S. chaenomeloides haplotype I	chr19_4249689_4318367	Salix180	S. arbutifolia haplotype II	chr07_9391_205237	Salix180	95.58	181	6	2	1	180	1	180	1.01e-81	289
S. chaenomeloides haplotype II	chr01_3242001_3796372	Salix180	S. arbutifolia haplotype II	chr07_9391_205237	Salix180	91.257	183	10	4	1	180	1	180	2.21e-68	244
S. chaenomeloides haplotype II	chr03_11169610_11431748	Salix180	S. arbutifolia haplotype II	chr07_9391_205237	Salix180	96.667	180	6	0	1	180	1	180	4.64e-85	300
S. chaenomeloides haplotype II	chr05_3714666_4174996	Salix180	S. arbutifolia haplotype II	chr07_9391_205237	Salix180	96.111	180	7	0	1	180	1	180	2.16e-83	294
S. chaenomeloides haplotype II	chr07_12772499_14198817	Salix180	S. arbutifolia haplotype II	chr07_9391_205237	Salix180	96.089	179	6	1	2	179	2	180	2.79e-82	291
S. chaenomeloides haplotype II	chr07_16781442_16920029	Salix180	S. arbutifolia haplotype II	chr07_9391_205237	Salix180	88.889	189	11	6	1	188	1	180	2.88e-62	224
S. chaenomeloides haplotype II	chr13_106_87834	Salix180	S. arbutifolia haplotype II	chr07_9391_205237	Salix180	95.58	181	6	2	1	180	1	180	1.01e-81	289
S. chaenomeloides haplotype II	chr13_15231438_16023516	Salix180	S. arbutifolia haplotype II	chr07_9391_205237	Salix180	96.111	180	6	1	1	179	1	180	7.77e-83	292
S. chaenomeloides haplotype II	chr16_16158757_16688608	Salix180	S. arbutifolia haplotype II	chr07_9391_205237	Salix180	95.028	181	7	2	1	180	1	180	4.68e-80	283
S. chaenomeloides haplotype II	chr17_2911503_3922627	Salix180	S. arbutifolia haplotype II	chr07_9391_205237	Salix180	95.028	181	7	2	1	180	1	180	4.68e-80	283
S. chaenomeloides haplotype II	chr17_14783638_14963559	Salix180	S. arbutifolia haplotype II	chr07_9391_205237	Salix180	96.667	180	6	0	1	180	1	180	4.64e-85	300
S. chaenomeloides haplotype II	chr18_55_78794	Salix180	S. arbutifolia haplotype II	chr07_9391_205237	Salix180	95	180	8	1	1	179	1	180	1.68e-79	281
S. chaenomeloides haplotype II	chr19_17331_91068	Salix180	S. arbutifolia haplotype II	chr07_9391_205237	Salix180	88.36	189	12	5	1	188	1	180	1.34e-60	219
S. chaenomeloides haplotype II	chr01_3086562_3640953	Salix180	S. arbutifolia haplotype II	chr07_13716063_13799448	Salix180	96.703	182	2	4	1	180	1	180	4.64e-85	300
S. chaenomeloides haplotype I	chr03_11163000_12683208	Salix180	S. arbutifolia haplotype II	chr07_13716063_13799448	Salix180	97.238	181	3	2	1	180	1	180	9.98e-87	305
S. chaenomeloides haplotype I	chr05_3749025_4338812	Salix180	S. arbutifolia haplotype II	chr07_13716063_13799448	Salix180	96.685	181	4	2	1	180	1	180	4.64e-85	300
S. chaenomeloides haplotype I	chr07_12695055_14708526	Salix180	S. arbutifolia haplotype II	chr07_13716063_13799448	Salix180	96.685	181	4	2	1	180	1	180	4.64e-85	300
S. chaenomeloides haplotype I	chr07_17280090_17390300	Salix180	S. arbutifolia haplotype II	chr07_13716063_13799448	Salix180	96.685	181	4	2	1	180	1	180	4.64e-85	300
S. chaenomeloides haplotype I	chr13_29572_153371	Salix180	S. arbutifolia haplotype II	chr07_13716063_13799448	Salix180	92.09	177	6	5	1	174	1	172	7.94e-68	243
S. chaenomeloides haplotype I	chr13_15654079_16313950	Salix180	S. arbutifolia haplotype II	chr07_13716063_13799448	Salix180	97.238	181	2	3	1	179	1	180	3.59e-86	303
S. chaenomeloides haplotype I	chr16_16523023_17804743	Salix180	S. arbutifolia haplotype II	chr07_13716063_13799448	Salix180	96.648	179	3	3	1	177	1	178	2.16e-83	294
S. chaenomeloides haplotype I	chr17_3395574_4327617	Salix180	S. arbutifolia haplotype II	chr07_13716063_13799448	Salix180	97.238	181	2	3	1	179	1	180	3.59e-86	303
S. chaenomeloides haplotype I	chr17_16067746_16159894	Salix180	S. arbutifolia haplotype II	chr07_13716063_13799448	Salix180	97.79	181	2	2	1	180	1	180	2.15e-88	311
S. chaenomeloides haplotype I	chr18_113_37864	Salix180	S. arbutifolia haplotype II	chr07_13716063_13799448	Salix180	96.067	178	5	2	3	179	4	180	1.01e-81	289
S. chaenomeloides haplotype I	chr19_11838_157377	Salix180	S. arbutifolia haplotype II	chr07_13716063_13799448	Salix180	95.58	181	5	3	1	179	1	180	3.62e-81	287
S. chaenomeloides haplotype I	chr19_4249689_4318367	Salix180	S. arbutifolia haplotype II	chr07_13716063_13799448	Salix180	96.703	182	2	4	1	180	1	180	4.64e-85	300
S. chaenomeloides haplotype II	chr01_3242001_3796372	Salix180	S. arbutifolia haplotype II	chr07_13716063_13799448	Salix180	92.432	185	4	7	1	180	1	180	1.02e-71	255
S. chaenomeloides haplotype II	chr03_11169610_11431748	Salix180	S. arbutifolia haplotype II	chr07_13716063_13799448	Salix180	97.79	181	2	2	1	180	1	180	2.15e-88	311
S. chaenomeloides haplotype II	chr05_3714666_4174996	Salix180	S. arbutifolia haplotype II	chr07_13716063_13799448	Salix180	97.238	181	3	2	1	180	1	180	9.98e-87	305
S. chaenomeloides haplotype II	chr07_12772499_14198817	Salix180	S. arbutifolia haplotype II	chr07_13716063_13799448	Salix180	97.222	180	2	3	2	179	2	180	1.29e-85	302
S. chaenomeloides haplotype II	chr07_16781442_16920029	Salix180	S. arbutifolia haplotype II	chr07_13716063_13799448	Salix180	90	190	7	5	1	188	1	180	1.33e-65	235
S. chaenomeloides haplotype II	chr13_106_87834	Salix180	S. arbutifolia haplotype II	chr07_13716063_13799448	Salix180	96.703	182	2	4	1	180	1	180	4.64e-85	300
S. chaenomeloides haplotype II	chr13_15231438_16023516	Salix180	S. arbutifolia haplotype II	chr07_13716063_13799448	Salix180	97.238	181	2	3	1	179	1	180	3.59e-86	303
S. chaenomeloides haplotype II	chr16_16158757_16688608	Salix180	S. arbutifolia haplotype II	chr07_13716063_13799448	Salix180	96.154	182	3	4	1	180	1	180	2.16e-83	294
S. chaenomeloides haplotype II	chr17_2911503_3922627	Salix180	S. arbutifolia haplotype II	chr07_13716063_13799448	Salix180	96.154	182	3	4	1	180	1	180	2.16e-83	294
S. chaenomeloides haplotype II	chr17_14783638_14963559	Salix180	S. arbutifolia haplotype II	chr07_13716063_13799448	Salix180	97.79	181	2	2	1	180	1	180	2.15e-88	311
S. chaenomeloides haplotype II	chr18_55_78794	Salix180	S. arbutifolia haplotype II	chr07_13716063_13799448	Salix180	96.133	181	4	3	1	179	1	180	7.77e-83	292
S. chaenomeloides haplotype II	chr19_17331_91068	Salix180	S. arbutifolia haplotype II	chr07_13716063_13799448	Salix180	88.947	190	9	7	1	188	1	180	2.88e-62	224
S. chaenomeloides haplotype I	chr01_3086562_3640953	Salix180	S. arbutifolia haplotype II	chr11_10492_279548	Salix180	97.238	181	3	2	1	180	1	180	9.98e-87	305
S. chaenomeloides haplotype I	chr03_11163000_12683208	Salix180	S. arbutifolia haplotype II	chr11_10492_279548	Salix180	97.778	180	4	0	1	180	1	180	2.15e-88	311
S. chaenomeloides haplotype I	chr05_3749025_4338812	Salix180	S. arbutifolia haplotype II	chr11_10492_279548	Salix180	97.222	180	5	0	1	180	1	180	9.98e-87	305
S. chaenomeloides haplotype I	chr07_12695055_14708526	Salix180	S. arbutifolia haplotype II	chr11_10492_279548	Salix180	97.222	180	5	0	1	180	1	180	9.98e-87	305
S. chaenomeloides haplotype I	chr07_17280090_17390300	Salix180	S. arbutifolia haplotype II	chr11_10492_279548	Salix180	97.222	180	5	0	1	180	1	180	9.98e-87	305
S. chaenomeloides haplotype I	chr13_29572_153371	Salix180	S. arbutifolia haplotype II	chr11_10492_279548	Salix180	92.614	176	7	3	1	174	1	172	1.71e-69	248
S. chaenomeloides haplotype I	chr13_15654079_16313950	Salix180	S. arbutifolia haplotype II	chr11_10492_279548	Salix180	97.778	180	3	1	1	179	1	180	7.72e-88	309
S. chaenomeloides haplotype I	chr16_16523023_17804743	Salix180	S. arbutifolia haplotype II	chr11_10492_279548	Salix180	97.191	178	4	1	1	177	1	178	4.64e-85	300
S. chaenomeloides haplotype I	chr17_3395574_4327617	Salix180	S. arbutifolia haplotype II	chr11_10492_279548	Salix180	97.778	180	3	1	1	179	1	180	7.72e-88	309
S. chaenomeloides haplotype I	chr17_16067746_16159894	Salix180	S. arbutifolia haplotype II	chr11_10492_279548	Salix180	98.333	180	3	0	1	180	1	180	4.61e-90	316
S. chaenomeloides haplotype I	chr18_113_37864	Salix180	S. arbutifolia haplotype II	chr11_10492_279548	Salix180	96.61	177	6	0	3	179	4	180	2.16e-83	294
S. chaenomeloides haplotype I	chr19_11838_157377	Salix180	S. arbutifolia haplotype II	chr11_10492_279548	Salix180	96.111	180	6	1	1	179	1	180	7.77e-83	292
S. chaenomeloides haplotype I	chr19_4249689_4318367	Salix180	S. arbutifolia haplotype II	chr11_10492_279548	Salix180	97.238	181	3	2	1	180	1	180	9.98e-87	305
S. chaenomeloides haplotype II	chr01_3242001_3796372	Salix180	S. arbutifolia haplotype II	chr11_10492_279548	Salix180	92.896	183	7	4	1	180	1	180	2.19e-73	261
S. chaenomeloides haplotype II	chr03_11169610_11431748	Salix180	S. arbutifolia haplotype II	chr11_10492_279548	Salix180	98.333	180	3	0	1	180	1	180	4.61e-90	316
S. chaenomeloides haplotype II	chr05_3714666_4174996	Salix180	S. arbutifolia haplotype II	chr11_10492_279548	Salix180	97.778	180	4	0	1	180	1	180	2.15e-88	311
S. chaenomeloides haplotype II	chr07_12772499_14198817	Salix180	S. arbutifolia haplotype II	chr11_10492_279548	Salix180	97.765	179	3	1	2	179	2	180	2.78e-87	307
S. chaenomeloides haplotype II	chr07_16781442_16920029	Salix180	S. arbutifolia haplotype II	chr11_10492_279548	Salix180	90.476	189	8	6	1	188	1	180	2.85e-67	241
S. chaenomeloides haplotype II	chr13_106_87834	Salix180	S. arbutifolia haplotype II	chr11_10492_279548	Salix180	97.238	181	3	2	1	180	1	180	9.98e-87	305
S. chaenomeloides haplotype II	chr13_15231438_16023516	Salix180	S. arbutifolia haplotype II	chr11_10492_279548	Salix180	97.778	180	3	1	1	179	1	180	7.72e-88	309
S. chaenomeloides haplotype II	chr16_16158757_16688608	Salix180	S. arbutifolia haplotype II	chr11_10492_279548	Salix180	96.685	181	4	2	1	180	1	180	4.64e-85	300
S. chaenomeloides haplotype II	chr17_2911503_3922627	Salix180	S. arbutifolia haplotype II	chr11_10492_279548	Salix180	96.685	181	4	2	1	180	1	180	4.64e-85	300
S. chaenomeloides haplotype II	chr17_14783638_14963559	Salix180	S. arbutifolia haplotype II	chr11_10492_279548	Salix180	98.333	180	3	0	1	180	1	180	4.61e-90	316
S. chaenomeloides haplotype II	chr18_55_78794	Salix180	S. arbutifolia haplotype II	chr11_10492_279548	Salix180	96.667	180	5	1	1	179	1	180	1.67e-84	298
S. chaenomeloides haplotype II	chr19_17331_91068	Salix180	S. arbutifolia haplotype II	chr11_10492_279548	Salix180	89.418	189	10	5	1	188	1	180	6.18e-64	230
S. chaenomeloides haplotype I	chr01_3086562_3640953	Salix180	S. arbutifolia haplotype II	chr11_16852376_17132936	Salix180	95.58	181	6	2	1	180	1	180	1.01e-81	289
S. chaenomeloides haplotype I	chr03_11163000_12683208	Salix180	S. arbutifolia haplotype II	chr11_16852376_17132936	Salix180	96.111	180	7	0	1	180	1	180	2.16e-83	294
S. chaenomeloides haplotype I	chr05_3749025_4338812	Salix180	S. arbutifolia haplotype II	chr11_16852376_17132936	Salix180	95.556	180	8	0	1	180	1	180	1.01e-81	289
S. chaenomeloides haplotype I	chr07_12695055_14708526	Salix180	S. arbutifolia haplotype II	chr11_16852376_17132936	Salix180	95.556	180	8	0	1	180	1	180	1.01e-81	289
S. chaenomeloides haplotype I	chr07_17280090_17390300	Salix180	S. arbutifolia haplotype II	chr11_16852376_17132936	Salix180	95.556	180	8	0	1	180	1	180	1.01e-81	289
S. chaenomeloides haplotype I	chr13_29572_153371	Salix180	S. arbutifolia haplotype II	chr11_16852376_17132936	Salix180	90.909	176	10	3	1	174	1	172	1.72e-64	231
S. chaenomeloides haplotype I	chr13_15654079_16313950	Salix180	S. arbutifolia haplotype II	chr11_16852376_17132936	Salix180	96.111	180	6	1	1	179	1	180	7.77e-83	292
S. chaenomeloides haplotype I	chr16_16523023_17804743	Salix180	S. arbutifolia haplotype II	chr11_16852376_17132936	Salix180	95.506	178	7	1	1	177	1	178	4.68e-80	283
S. chaenomeloides haplotype I	chr17_3395574_4327617	Salix180	S. arbutifolia haplotype II	chr11_16852376_17132936	Salix180	96.111	180	6	1	1	179	1	180	7.77e-83	292
S. chaenomeloides haplotype I	chr17_16067746_16159894	Salix180	S. arbutifolia haplotype II	chr11_16852376_17132936	Salix180	96.667	180	6	0	1	180	1	180	4.64e-85	300
S. chaenomeloides haplotype I	chr18_113_37864	Salix180	S. arbutifolia haplotype II	chr11_16852376_17132936	Salix180	94.915	177	9	0	3	179	4	180	2.18e-78	278
S. chaenomeloides haplotype I	chr19_11838_157377	Salix180	S. arbutifolia haplotype II	chr11_16852376_17132936	Salix180	94.444	180	9	1	1	179	1	180	7.83e-78	276
S. chaenomeloides haplotype I	chr19_4249689_4318367	Salix180	S. arbutifolia haplotype II	chr11_16852376_17132936	Salix180	95.58	181	6	2	1	180	1	180	1.01e-81	289
S. chaenomeloides haplotype II	chr01_3242001_3796372	Salix180	S. arbutifolia haplotype II	chr11_16852376_17132936	Salix180	91.257	183	10	4	1	180	1	180	2.21e-68	244
S. chaenomeloides haplotype II	chr03_11169610_11431748	Salix180	S. arbutifolia haplotype II	chr11_16852376_17132936	Salix180	96.667	180	6	0	1	180	1	180	4.64e-85	300
S. chaenomeloides haplotype II	chr05_3714666_4174996	Salix180	S. arbutifolia haplotype II	chr11_16852376_17132936	Salix180	96.111	180	7	0	1	180	1	180	2.16e-83	294
S. chaenomeloides haplotype II	chr07_12772499_14198817	Salix180	S. arbutifolia haplotype II	chr11_16852376_17132936	Salix180	96.089	179	6	1	2	179	2	180	2.79e-82	291
S. chaenomeloides haplotype II	chr07_16781442_16920029	Salix180	S. arbutifolia haplotype II	chr11_16852376_17132936	Salix180	88.889	189	11	6	1	188	1	180	2.88e-62	224
S. chaenomeloides haplotype II	chr13_106_87834	Salix180	S. arbutifolia haplotype II	chr11_16852376_17132936	Salix180	95.58	181	6	2	1	180	1	180	1.01e-81	289
S. chaenomeloides haplotype II	chr13_15231438_16023516	Salix180	S. arbutifolia haplotype II	chr11_16852376_17132936	Salix180	96.111	180	6	1	1	179	1	180	7.77e-83	292
S. chaenomeloides haplotype II	chr16_16158757_16688608	Salix180	S. arbutifolia haplotype II	chr11_16852376_17132936	Salix180	95.028	181	7	2	1	180	1	180	4.68e-80	283
S. chaenomeloides haplotype II	chr17_2911503_3922627	Salix180	S. arbutifolia haplotype II	chr11_16852376_17132936	Salix180	95.028	181	7	2	1	180	1	180	4.68e-80	283
S. chaenomeloides haplotype II	chr17_14783638_14963559	Salix180	S. arbutifolia haplotype II	chr11_16852376_17132936	Salix180	96.667	180	6	0	1	180	1	180	4.64e-85	300
S. chaenomeloides haplotype II	chr18_55_78794	Salix180	S. arbutifolia haplotype II	chr11_16852376_17132936	Salix180	95	180	8	1	1	179	1	180	1.68e-79	281
S. chaenomeloides haplotype II	chr19_17331_91068	Salix180	S. arbutifolia haplotype II	chr11_16852376_17132936	Salix180	88.36	189	12	5	1	188	1	180	1.34e-60	219
S. chaenomeloides haplotype I	chr01_3086562_3640953	Salix180	S. arbutifolia haplotype II	chr12_29055_564876	Salix180	96.133	181	5	2	1	180	1	180	2.16e-83	294
S. chaenomeloides haplotype I	chr03_11163000_12683208	Salix180	S. arbutifolia haplotype II	chr12_29055_564876	Salix180	96.667	180	6	0	1	180	1	180	4.64e-85	300
S. chaenomeloides haplotype I	chr05_3749025_4338812	Salix180	S. arbutifolia haplotype II	chr12_29055_564876	Salix180	96.111	180	7	0	1	180	1	180	2.16e-83	294
S. chaenomeloides haplotype I	chr07_12695055_14708526	Salix180	S. arbutifolia haplotype II	chr12_29055_564876	Salix180	96.111	180	7	0	1	180	1	180	2.16e-83	294
S. chaenomeloides haplotype I	chr07_17280090_17390300	Salix180	S. arbutifolia haplotype II	chr12_29055_564876	Salix180	96.111	180	7	0	1	180	1	180	2.16e-83	294
S. chaenomeloides haplotype I	chr13_29572_153371	Salix180	S. arbutifolia haplotype II	chr12_29055_564876	Salix180	91.477	176	9	3	1	174	1	172	3.69e-66	237
S. chaenomeloides haplotype I	chr13_15654079_16313950	Salix180	S. arbutifolia haplotype II	chr12_29055_564876	Salix180	96.667	180	5	1	1	179	1	180	1.67e-84	298
S. chaenomeloides haplotype I	chr16_16523023_17804743	Salix180	S. arbutifolia haplotype II	chr12_29055_564876	Salix180	96.067	178	6	1	1	177	1	178	1.01e-81	289
S. chaenomeloides haplotype I	chr17_3395574_4327617	Salix180	S. arbutifolia haplotype II	chr12_29055_564876	Salix180	96.667	180	5	1	1	179	1	180	1.67e-84	298
S. chaenomeloides haplotype I	chr17_16067746_16159894	Salix180	S. arbutifolia haplotype II	chr12_29055_564876	Salix180	97.222	180	5	0	1	180	1	180	9.98e-87	305
S. chaenomeloides haplotype I	chr18_113_37864	Salix180	S. arbutifolia haplotype II	chr12_29055_564876	Salix180	95.48	177	8	0	3	179	4	180	4.68e-80	283
S. chaenomeloides haplotype I	chr19_11838_157377	Salix180	S. arbutifolia haplotype II	chr12_29055_564876	Salix180	95	180	8	1	1	179	1	180	1.68e-79	281
S. chaenomeloides haplotype I	chr19_4249689_4318367	Salix180	S. arbutifolia haplotype II	chr12_29055_564876	Salix180	96.133	181	5	2	1	180	1	180	2.16e-83	294
S. chaenomeloides haplotype II	chr01_3242001_3796372	Salix180	S. arbutifolia haplotype II	chr12_29055_564876	Salix180	91.803	183	9	4	1	180	1	180	4.74e-70	250
S. chaenomeloides haplotype II	chr03_11169610_11431748	Salix180	S. arbutifolia haplotype II	chr12_29055_564876	Salix180	97.222	180	5	0	1	180	1	180	9.98e-87	305
S. chaenomeloides haplotype II	chr05_3714666_4174996	Salix180	S. arbutifolia haplotype II	chr12_29055_564876	Salix180	96.667	180	6	0	1	180	1	180	4.64e-85	300
S. chaenomeloides haplotype II	chr07_12772499_14198817	Salix180	S. arbutifolia haplotype II	chr12_29055_564876	Salix180	96.648	179	5	1	2	179	2	180	6.01e-84	296
S. chaenomeloides haplotype II	chr07_16781442_16920029	Salix180	S. arbutifolia haplotype II	chr12_29055_564876	Salix180	89.418	189	10	6	1	188	1	180	6.18e-64	230
S. chaenomeloides haplotype II	chr13_106_87834	Salix180	S. arbutifolia haplotype II	chr12_29055_564876	Salix180	96.133	181	5	2	1	180	1	180	2.16e-83	294
S. chaenomeloides haplotype II	chr13_15231438_16023516	Salix180	S. arbutifolia haplotype II	chr12_29055_564876	Salix180	96.667	180	5	1	1	179	1	180	1.67e-84	298
S. chaenomeloides haplotype II	chr16_16158757_16688608	Salix180	S. arbutifolia haplotype II	chr12_29055_564876	Salix180	95.58	181	6	2	1	180	1	180	1.01e-81	289
S. chaenomeloides haplotype II	chr17_2911503_3922627	Salix180	S. arbutifolia haplotype II	chr12_29055_564876	Salix180	95.58	181	6	2	1	180	1	180	1.01e-81	289
S. chaenomeloides haplotype II	chr17_14783638_14963559	Salix180	S. arbutifolia haplotype II	chr12_29055_564876	Salix180	97.222	180	5	0	1	180	1	180	9.98e-87	305
S. chaenomeloides haplotype II	chr18_55_78794	Salix180	S. arbutifolia haplotype II	chr12_29055_564876	Salix180	95.556	180	7	1	1	179	1	180	3.62e-81	287
S. chaenomeloides haplotype II	chr19_17331_91068	Salix180	S. arbutifolia haplotype II	chr12_29055_564876	Salix180	88.36	189	12	5	1	188	1	180	1.34e-60	219
S. chaenomeloides haplotype I	chr01_3086562_3640953	Salix180	S. arbutifolia haplotype II	chr12_11997493_12119333	Salix180	95.58	181	6	2	1	180	1	180	1.01e-81	289
S. chaenomeloides haplotype I	chr03_11163000_12683208	Salix180	S. arbutifolia haplotype II	chr12_11997493_12119333	Salix180	96.111	180	7	0	1	180	1	180	2.16e-83	294
S. chaenomeloides haplotype I	chr05_3749025_4338812	Salix180	S. arbutifolia haplotype II	chr12_11997493_12119333	Salix180	95.556	180	8	0	1	180	1	180	1.01e-81	289
S. chaenomeloides haplotype I	chr07_12695055_14708526	Salix180	S. arbutifolia haplotype II	chr12_11997493_12119333	Salix180	95.556	180	8	0	1	180	1	180	1.01e-81	289
S. chaenomeloides haplotype I	chr07_17280090_17390300	Salix180	S. arbutifolia haplotype II	chr12_11997493_12119333	Salix180	95.556	180	8	0	1	180	1	180	1.01e-81	289
S. chaenomeloides haplotype I	chr13_29572_153371	Salix180	S. arbutifolia haplotype II	chr12_11997493_12119333	Salix180	90.909	176	10	3	1	174	1	172	1.72e-64	231
S. chaenomeloides haplotype I	chr13_15654079_16313950	Salix180	S. arbutifolia haplotype II	chr12_11997493_12119333	Salix180	96.111	180	6	1	1	179	1	180	7.77e-83	292
S. chaenomeloides haplotype I	chr16_16523023_17804743	Salix180	S. arbutifolia haplotype II	chr12_11997493_12119333	Salix180	95.506	178	7	1	1	177	1	178	4.68e-80	283
S. chaenomeloides haplotype I	chr17_3395574_4327617	Salix180	S. arbutifolia haplotype II	chr12_11997493_12119333	Salix180	96.111	180	6	1	1	179	1	180	7.77e-83	292
S. chaenomeloides haplotype I	chr17_16067746_16159894	Salix180	S. arbutifolia haplotype II	chr12_11997493_12119333	Salix180	96.667	180	6	0	1	180	1	180	4.64e-85	300
S. chaenomeloides haplotype I	chr18_113_37864	Salix180	S. arbutifolia haplotype II	chr12_11997493_12119333	Salix180	94.915	177	9	0	3	179	4	180	2.18e-78	278
S. chaenomeloides haplotype I	chr19_11838_157377	Salix180	S. arbutifolia haplotype II	chr12_11997493_12119333	Salix180	94.444	180	9	1	1	179	1	180	7.83e-78	276
S. chaenomeloides haplotype I	chr19_4249689_4318367	Salix180	S. arbutifolia haplotype II	chr12_11997493_12119333	Salix180	95.58	181	6	2	1	180	1	180	1.01e-81	289
S. chaenomeloides haplotype II	chr01_3242001_3796372	Salix180	S. arbutifolia haplotype II	chr12_11997493_12119333	Salix180	91.257	183	10	4	1	180	1	180	2.21e-68	244
S. chaenomeloides haplotype II	chr03_11169610_11431748	Salix180	S. arbutifolia haplotype II	chr12_11997493_12119333	Salix180	96.667	180	6	0	1	180	1	180	4.64e-85	300
S. chaenomeloides haplotype II	chr05_3714666_4174996	Salix180	S. arbutifolia haplotype II	chr12_11997493_12119333	Salix180	96.111	180	7	0	1	180	1	180	2.16e-83	294
S. chaenomeloides haplotype II	chr07_12772499_14198817	Salix180	S. arbutifolia haplotype II	chr12_11997493_12119333	Salix180	96.089	179	6	1	2	179	2	180	2.79e-82	291
S. chaenomeloides haplotype II	chr07_16781442_16920029	Salix180	S. arbutifolia haplotype II	chr12_11997493_12119333	Salix180	88.889	189	11	6	1	188	1	180	2.88e-62	224
S. chaenomeloides haplotype II	chr13_106_87834	Salix180	S. arbutifolia haplotype II	chr12_11997493_12119333	Salix180	95.58	181	6	2	1	180	1	180	1.01e-81	289
S. chaenomeloides haplotype II	chr13_15231438_16023516	Salix180	S. arbutifolia haplotype II	chr12_11997493_12119333	Salix180	96.111	180	6	1	1	179	1	180	7.77e-83	292
S. chaenomeloides haplotype II	chr16_16158757_16688608	Salix180	S. arbutifolia haplotype II	chr12_11997493_12119333	Salix180	95.028	181	7	2	1	180	1	180	4.68e-80	283
S. chaenomeloides haplotype II	chr17_2911503_3922627	Salix180	S. arbutifolia haplotype II	chr12_11997493_12119333	Salix180	95.028	181	7	2	1	180	1	180	4.68e-80	283
S. chaenomeloides haplotype II	chr17_14783638_14963559	Salix180	S. arbutifolia haplotype II	chr12_11997493_12119333	Salix180	96.667	180	6	0	1	180	1	180	4.64e-85	300
S. chaenomeloides haplotype II	chr18_55_78794	Salix180	S. arbutifolia haplotype II	chr12_11997493_12119333	Salix180	95	180	8	1	1	179	1	180	1.68e-79	281
S. chaenomeloides haplotype II	chr19_17331_91068	Salix180	S. arbutifolia haplotype II	chr12_11997493_12119333	Salix180	88.36	189	12	5	1	188	1	180	1.34e-60	219
S. chaenomeloides haplotype I	chr01_3086562_3640953	Salix180	S. arbutifolia haplotype II	chr13_17579476_18024479	Salix180	83.523	176	5	14	1	161	1	167	8.28e-38	143
S. chaenomeloides haplotype I	chr13_15654079_16313950	Salix180	S. arbutifolia haplotype II	chr13_17579476_18024479	Salix180	84	175	5	13	1	160	1	167	6.4e-39	147
S. chaenomeloides haplotype I	chr17_3395574_4327617	Salix180	S. arbutifolia haplotype II	chr13_17579476_18024479	Salix180	84	175	5	13	1	160	1	167	6.4e-39	147
S. chaenomeloides haplotype II	chr01_3242001_3796372	Salix180	S. arbutifolia haplotype II	chr13_17579476_18024479	Salix180	81.356	177	7	13	1	161	1	167	3.88e-31	121
S. chaenomeloides haplotype II	chr13_106_87834	Salix180	S. arbutifolia haplotype II	chr13_17579476_18024479	Salix180	83.523	176	5	14	1	161	1	167	8.28e-38	143
S. chaenomeloides haplotype II	chr13_15231438_16023516	Salix180	S. arbutifolia haplotype II	chr13_17579476_18024479	Salix180	84	175	5	13	1	160	1	167	6.4e-39	147
S. chaenomeloides haplotype II	chr17_2911503_3922627	Salix180	S. arbutifolia haplotype II	chr13_17579476_18024479	Salix180	83.429	175	7	13	1	161	1	167	8.28e-38	143
S. chaenomeloides haplotype I	chr01_3086562_3640953	Salix180	S. arbutifolia haplotype II	chr14_6205289_6569655	Salix180	97.238	181	3	2	1	180	1	180	9.98e-87	305
S. chaenomeloides haplotype I	chr03_11163000_12683208	Salix180	S. arbutifolia haplotype II	chr14_6205289_6569655	Salix180	96.685	181	4	2	1	180	1	180	4.64e-85	300
S. chaenomeloides haplotype I	chr05_3749025_4338812	Salix180	S. arbutifolia haplotype II	chr14_6205289_6569655	Salix180	96.133	181	5	2	1	180	1	180	2.16e-83	294
S. chaenomeloides haplotype I	chr07_12695055_14708526	Salix180	S. arbutifolia haplotype II	chr14_6205289_6569655	Salix180	96.133	181	5	2	1	180	1	180	2.16e-83	294
S. chaenomeloides haplotype I	chr07_17280090_17390300	Salix180	S. arbutifolia haplotype II	chr14_6205289_6569655	Salix180	96.133	181	5	2	1	180	1	180	2.16e-83	294
S. chaenomeloides haplotype I	chr13_29572_153371	Salix180	S. arbutifolia haplotype II	chr14_6205289_6569655	Salix180	91.525	177	7	5	1	174	1	172	3.69e-66	237
S. chaenomeloides haplotype I	chr13_15654079_16313950	Salix180	S. arbutifolia haplotype II	chr14_6205289_6569655	Salix180	97.778	180	3	1	1	179	1	180	7.72e-88	309
S. chaenomeloides haplotype I	chr16_16523023_17804743	Salix180	S. arbutifolia haplotype II	chr14_6205289_6569655	Salix180	96.089	179	4	3	1	177	1	178	1.01e-81	289
S. chaenomeloides haplotype I	chr17_3395574_4327617	Salix180	S. arbutifolia haplotype II	chr14_6205289_6569655	Salix180	97.778	180	3	1	1	179	1	180	7.72e-88	309
S. chaenomeloides haplotype I	chr17_16067746_16159894	Salix180	S. arbutifolia haplotype II	chr14_6205289_6569655	Salix180	97.238	181	3	2	1	180	1	180	9.98e-87	305
S. chaenomeloides haplotype I	chr18_113_37864	Salix180	S. arbutifolia haplotype II	chr14_6205289_6569655	Salix180	96.067	178	5	2	3	179	4	180	1.01e-81	289
S. chaenomeloides haplotype I	chr19_11838_157377	Salix180	S. arbutifolia haplotype II	chr14_6205289_6569655	Salix180	95.58	181	5	3	1	179	1	180	3.62e-81	287
S. chaenomeloides haplotype I	chr19_4249689_4318367	Salix180	S. arbutifolia haplotype II	chr14_6205289_6569655	Salix180	96.154	182	3	4	1	180	1	180	2.16e-83	294
S. chaenomeloides haplotype II	chr01_3242001_3796372	Salix180	S. arbutifolia haplotype II	chr14_6205289_6569655	Salix180	92.896	183	7	4	1	180	1	180	2.19e-73	261
S. chaenomeloides haplotype II	chr03_11169610_11431748	Salix180	S. arbutifolia haplotype II	chr14_6205289_6569655	Salix180	97.238	181	3	2	1	180	1	180	9.98e-87	305
S. chaenomeloides haplotype II	chr05_3714666_4174996	Salix180	S. arbutifolia haplotype II	chr14_6205289_6569655	Salix180	96.685	181	4	2	1	180	1	180	4.64e-85	300
S. chaenomeloides haplotype II	chr07_12772499_14198817	Salix180	S. arbutifolia haplotype II	chr14_6205289_6569655	Salix180	96.667	180	3	3	2	179	2	180	6.01e-84	296
S. chaenomeloides haplotype II	chr07_16781442_16920029	Salix180	S. arbutifolia haplotype II	chr14_6205289_6569655	Salix180	89.474	190	8	5	1	188	1	180	6.18e-64	230
S. chaenomeloides haplotype II	chr13_106_87834	Salix180	S. arbutifolia haplotype II	chr14_6205289_6569655	Salix180	97.238	181	3	2	1	180	1	180	9.98e-87	305
S. chaenomeloides haplotype II	chr13_15231438_16023516	Salix180	S. arbutifolia haplotype II	chr14_6205289_6569655	Salix180	97.778	180	3	1	1	179	1	180	7.72e-88	309
S. chaenomeloides haplotype II	chr16_16158757_16688608	Salix180	S. arbutifolia haplotype II	chr14_6205289_6569655	Salix180	95.604	182	4	4	1	180	1	180	1.01e-81	289
S. chaenomeloides haplotype II	chr17_2911503_3922627	Salix180	S. arbutifolia haplotype II	chr14_6205289_6569655	Salix180	96.685	181	4	2	1	180	1	180	4.64e-85	300
S. chaenomeloides haplotype II	chr17_14783638_14963559	Salix180	S. arbutifolia haplotype II	chr14_6205289_6569655	Salix180	97.238	181	3	2	1	180	1	180	9.98e-87	305
S. chaenomeloides haplotype II	chr18_55_78794	Salix180	S. arbutifolia haplotype II	chr14_6205289_6569655	Salix180	96.667	180	5	1	1	179	1	180	1.67e-84	298
S. chaenomeloides haplotype II	chr19_17331_91068	Salix180	S. arbutifolia haplotype II	chr14_6205289_6569655	Salix180	88.421	190	10	5	1	188	1	180	1.34e-60	219
S. chaenomeloides haplotype I	chr01_3086562_3640953	Salix180	S. arbutifolia haplotype II	chr15_9527_72444	Salix180	97.79	181	2	2	1	180	1	180	2.15e-88	311
S. chaenomeloides haplotype I	chr03_11163000_12683208	Salix180	S. arbutifolia haplotype II	chr15_9527_72444	Salix180	98.333	180	3	0	1	180	1	180	4.61e-90	316
S. chaenomeloides haplotype I	chr05_3749025_4338812	Salix180	S. arbutifolia haplotype II	chr15_9527_72444	Salix180	97.778	180	4	0	1	180	1	180	2.15e-88	311
S. chaenomeloides haplotype I	chr07_12695055_14708526	Salix180	S. arbutifolia haplotype II	chr15_9527_72444	Salix180	97.778	180	4	0	1	180	1	180	2.15e-88	311
S. chaenomeloides haplotype I	chr07_17280090_17390300	Salix180	S. arbutifolia haplotype II	chr15_9527_72444	Salix180	97.778	180	4	0	1	180	1	180	2.15e-88	311
S. chaenomeloides haplotype I	chr13_29572_153371	Salix180	S. arbutifolia haplotype II	chr15_9527_72444	Salix180	93.182	176	6	3	1	174	1	172	3.67e-71	254
S. chaenomeloides haplotype I	chr13_15654079_16313950	Salix180	S. arbutifolia haplotype II	chr15_9527_72444	Salix180	98.333	180	2	1	1	179	1	180	1.66e-89	315
S. chaenomeloides haplotype I	chr16_16523023_17804743	Salix180	S. arbutifolia haplotype II	chr15_9527_72444	Salix180	97.753	178	3	1	1	177	1	178	9.98e-87	305
S. chaenomeloides haplotype I	chr17_3395574_4327617	Salix180	S. arbutifolia haplotype II	chr15_9527_72444	Salix180	98.333	180	2	1	1	179	1	180	1.66e-89	315
S. chaenomeloides haplotype I	chr17_16067746_16159894	Salix180	S. arbutifolia haplotype II	chr15_9527_72444	Salix180	98.889	180	2	0	1	180	1	180	9.91e-92	322
S. chaenomeloides haplotype I	chr18_113_37864	Salix180	S. arbutifolia haplotype II	chr15_9527_72444	Salix180	97.175	177	5	0	3	179	4	180	4.64e-85	300
S. chaenomeloides haplotype I	chr19_11838_157377	Salix180	S. arbutifolia haplotype II	chr15_9527_72444	Salix180	96.667	180	5	1	1	179	1	180	1.67e-84	298
S. chaenomeloides haplotype I	chr19_4249689_4318367	Salix180	S. arbutifolia haplotype II	chr15_9527_72444	Salix180	97.79	181	2	2	1	180	1	180	2.15e-88	311
S. chaenomeloides haplotype II	chr01_3242001_3796372	Salix180	S. arbutifolia haplotype II	chr15_9527_72444	Salix180	93.443	183	6	4	1	180	1	180	4.71e-75	267
S. chaenomeloides haplotype II	chr03_11169610_11431748	Salix180	S. arbutifolia haplotype II	chr15_9527_72444	Salix180	98.889	180	2	0	1	180	1	180	9.91e-92	322
S. chaenomeloides haplotype II	chr05_3714666_4174996	Salix180	S. arbutifolia haplotype II	chr15_9527_72444	Salix180	98.333	180	3	0	1	180	1	180	4.61e-90	316
S. chaenomeloides haplotype II	chr07_12772499_14198817	Salix180	S. arbutifolia haplotype II	chr15_9527_72444	Salix180	98.324	179	2	1	2	179	2	180	5.96e-89	313
S. chaenomeloides haplotype II	chr07_16781442_16920029	Salix180	S. arbutifolia haplotype II	chr15_9527_72444	Salix180	91.005	189	7	3	1	188	1	180	6.14e-69	246
S. chaenomeloides haplotype II	chr13_106_87834	Salix180	S. arbutifolia haplotype II	chr15_9527_72444	Salix180	97.79	181	2	2	1	180	1	180	2.15e-88	311
S. chaenomeloides haplotype II	chr13_15231438_16023516	Salix180	S. arbutifolia haplotype II	chr15_9527_72444	Salix180	98.333	180	2	1	1	179	1	180	1.66e-89	315
S. chaenomeloides haplotype II	chr16_16158757_16688608	Salix180	S. arbutifolia haplotype II	chr15_9527_72444	Salix180	97.238	181	3	2	1	180	1	180	9.98e-87	305
S. chaenomeloides haplotype II	chr17_2911503_3922627	Salix180	S. arbutifolia haplotype II	chr15_9527_72444	Salix180	97.238	181	3	2	1	180	1	180	9.98e-87	305
S. chaenomeloides haplotype II	chr17_14783638_14963559	Salix180	S. arbutifolia haplotype II	chr15_9527_72444	Salix180	98.889	180	2	0	1	180	1	180	9.91e-92	322
S. chaenomeloides haplotype II	chr18_55_78794	Salix180	S. arbutifolia haplotype II	chr15_9527_72444	Salix180	97.222	180	4	1	1	179	1	180	3.59e-86	303
S. chaenomeloides haplotype II	chr19_17331_91068	Salix180	S. arbutifolia haplotype II	chr15_9527_72444	Salix180	89.947	189	9	3	1	188	1	180	1.33e-65	235
S. chaenomeloides haplotype I	chr01_3086562_3640953	Salix180	S. arbutifolia haplotype II	chr17_876_347261	Salix180	95.028	181	7	2	1	180	1	180	4.68e-80	283
S. chaenomeloides haplotype I	chr03_11163000_12683208	Salix180	S. arbutifolia haplotype II	chr17_876_347261	Salix180	95.028	181	7	2	1	180	1	180	4.68e-80	283
S. chaenomeloides haplotype I	chr05_3749025_4338812	Salix180	S. arbutifolia haplotype II	chr17_876_347261	Salix180	94.475	181	8	2	1	180	1	180	2.18e-78	278
S. chaenomeloides haplotype I	chr07_12695055_14708526	Salix180	S. arbutifolia haplotype II	chr17_876_347261	Salix180	94.475	181	8	2	1	180	1	180	2.18e-78	278
S. chaenomeloides haplotype I	chr07_17280090_17390300	Salix180	S. arbutifolia haplotype II	chr17_876_347261	Salix180	94.475	181	8	2	1	180	1	180	2.18e-78	278
S. chaenomeloides haplotype I	chr13_29572_153371	Salix180	S. arbutifolia haplotype II	chr17_876_347261	Salix180	89.831	177	10	5	1	174	1	172	3.72e-61	220
S. chaenomeloides haplotype I	chr13_15654079_16313950	Salix180	S. arbutifolia haplotype II	chr17_876_347261	Salix180	95.028	181	6	3	1	179	1	180	1.68e-79	281
S. chaenomeloides haplotype I	chr16_16523023_17804743	Salix180	S. arbutifolia haplotype II	chr17_876_347261	Salix180	94.413	179	7	3	1	177	1	178	1.01e-76	272
S. chaenomeloides haplotype I	chr17_3395574_4327617	Salix180	S. arbutifolia haplotype II	chr17_876_347261	Salix180	95.028	181	6	3	1	179	1	180	1.68e-79	281
S. chaenomeloides haplotype I	chr17_16067746_16159894	Salix180	S. arbutifolia haplotype II	chr17_876_347261	Salix180	95.58	181	6	2	1	180	1	180	1.01e-81	289
S. chaenomeloides haplotype I	chr18_113_37864	Salix180	S. arbutifolia haplotype II	chr17_876_347261	Salix180	93.82	178	9	2	3	179	4	180	4.71e-75	267
S. chaenomeloides haplotype I	chr19_11838_157377	Salix180	S. arbutifolia haplotype II	chr17_876_347261	Salix180	93.37	181	9	3	1	179	1	180	1.69e-74	265
S. chaenomeloides haplotype I	chr19_4249689_4318367	Salix180	S. arbutifolia haplotype II	chr17_876_347261	Salix180	94.505	182	6	4	1	180	1	180	2.18e-78	278
S. chaenomeloides haplotype II	chr01_3242001_3796372	Salix180	S. arbutifolia haplotype II	chr17_876_347261	Salix180	90.217	184	10	6	1	180	1	180	4.78e-65	233
S. chaenomeloides haplotype II	chr03_11169610_11431748	Salix180	S. arbutifolia haplotype II	chr17_876_347261	Salix180	95.58	181	6	2	1	180	1	180	1.01e-81	289
S. chaenomeloides haplotype II	chr05_3714666_4174996	Salix180	S. arbutifolia haplotype II	chr17_876_347261	Salix180	95.028	181	7	2	1	180	1	180	4.68e-80	283
S. chaenomeloides haplotype II	chr07_12772499_14198817	Salix180	S. arbutifolia haplotype II	chr17_876_347261	Salix180	95	180	6	3	2	179	2	180	6.05e-79	279
S. chaenomeloides haplotype II	chr07_16781442_16920029	Salix180	S. arbutifolia haplotype II	chr17_876_347261	Salix180	87.895	190	11	8	1	188	1	180	6.22e-59	213
S. chaenomeloides haplotype II	chr13_106_87834	Salix180	S. arbutifolia haplotype II	chr17_876_347261	Salix180	94.505	182	6	4	1	180	1	180	2.18e-78	278
S. chaenomeloides haplotype II	chr13_15231438_16023516	Salix180	S. arbutifolia haplotype II	chr17_876_347261	Salix180	95.028	181	6	3	1	179	1	180	1.68e-79	281
S. chaenomeloides haplotype II	chr16_16158757_16688608	Salix180	S. arbutifolia haplotype II	chr17_876_347261	Salix180	93.956	182	7	4	1	180	1	180	1.01e-76	272
S. chaenomeloides haplotype II	chr17_2911503_3922627	Salix180	S. arbutifolia haplotype II	chr17_876_347261	Salix180	93.956	182	7	4	1	180	1	180	1.01e-76	272
S. chaenomeloides haplotype II	chr17_14783638_14963559	Salix180	S. arbutifolia haplotype II	chr17_876_347261	Salix180	95.58	181	6	2	1	180	1	180	1.01e-81	289
S. chaenomeloides haplotype II	chr18_55_78794	Salix180	S. arbutifolia haplotype II	chr17_876_347261	Salix180	93.923	181	8	3	1	179	1	180	3.64e-76	270
S. chaenomeloides haplotype II	chr19_17331_91068	Salix180	S. arbutifolia haplotype II	chr17_876_347261	Salix180	87.368	190	12	7	1	188	1	180	2.9e-57	207
S. chaenomeloides haplotype I	chr01_3086562_3640953	Salix180	S. arbutifolia haplotype II	chr17_17946069_18157432	Salix180	97.238	181	3	2	1	180	1	180	9.98e-87	305
S. chaenomeloides haplotype I	chr03_11163000_12683208	Salix180	S. arbutifolia haplotype II	chr17_17946069_18157432	Salix180	97.778	180	4	0	1	180	1	180	2.15e-88	311
S. chaenomeloides haplotype I	chr05_3749025_4338812	Salix180	S. arbutifolia haplotype II	chr17_17946069_18157432	Salix180	97.222	180	5	0	1	180	1	180	9.98e-87	305
S. chaenomeloides haplotype I	chr07_12695055_14708526	Salix180	S. arbutifolia haplotype II	chr17_17946069_18157432	Salix180	97.222	180	5	0	1	180	1	180	9.98e-87	305
S. chaenomeloides haplotype I	chr07_17280090_17390300	Salix180	S. arbutifolia haplotype II	chr17_17946069_18157432	Salix180	97.222	180	5	0	1	180	1	180	9.98e-87	305
S. chaenomeloides haplotype I	chr13_29572_153371	Salix180	S. arbutifolia haplotype II	chr17_17946069_18157432	Salix180	92.614	176	7	3	1	174	1	172	1.71e-69	248
S. chaenomeloides haplotype I	chr13_15654079_16313950	Salix180	S. arbutifolia haplotype II	chr17_17946069_18157432	Salix180	97.778	180	3	1	1	179	1	180	7.72e-88	309
S. chaenomeloides haplotype I	chr16_16523023_17804743	Salix180	S. arbutifolia haplotype II	chr17_17946069_18157432	Salix180	97.191	178	4	1	1	177	1	178	4.64e-85	300
S. chaenomeloides haplotype I	chr17_3395574_4327617	Salix180	S. arbutifolia haplotype II	chr17_17946069_18157432	Salix180	97.778	180	3	1	1	179	1	180	7.72e-88	309
S. chaenomeloides haplotype I	chr17_16067746_16159894	Salix180	S. arbutifolia haplotype II	chr17_17946069_18157432	Salix180	98.333	180	3	0	1	180	1	180	4.61e-90	316
S. chaenomeloides haplotype I	chr18_113_37864	Salix180	S. arbutifolia haplotype II	chr17_17946069_18157432	Salix180	96.61	177	6	0	3	179	4	180	2.16e-83	294
S. chaenomeloides haplotype I	chr19_11838_157377	Salix180	S. arbutifolia haplotype II	chr17_17946069_18157432	Salix180	96.111	180	6	1	1	179	1	180	7.77e-83	292
S. chaenomeloides haplotype I	chr19_4249689_4318367	Salix180	S. arbutifolia haplotype II	chr17_17946069_18157432	Salix180	97.238	181	3	2	1	180	1	180	9.98e-87	305
S. chaenomeloides haplotype II	chr01_3242001_3796372	Salix180	S. arbutifolia haplotype II	chr17_17946069_18157432	Salix180	92.896	183	7	4	1	180	1	180	2.19e-73	261
S. chaenomeloides haplotype II	chr03_11169610_11431748	Salix180	S. arbutifolia haplotype II	chr17_17946069_18157432	Salix180	98.333	180	3	0	1	180	1	180	4.61e-90	316
S. chaenomeloides haplotype II	chr05_3714666_4174996	Salix180	S. arbutifolia haplotype II	chr17_17946069_18157432	Salix180	97.778	180	4	0	1	180	1	180	2.15e-88	311
S. chaenomeloides haplotype II	chr07_12772499_14198817	Salix180	S. arbutifolia haplotype II	chr17_17946069_18157432	Salix180	97.765	179	3	1	2	179	2	180	2.78e-87	307
S. chaenomeloides haplotype II	chr07_16781442_16920029	Salix180	S. arbutifolia haplotype II	chr17_17946069_18157432	Salix180	90.476	189	8	3	1	188	1	180	2.85e-67	241
S. chaenomeloides haplotype II	chr13_106_87834	Salix180	S. arbutifolia haplotype II	chr17_17946069_18157432	Salix180	97.238	181	3	2	1	180	1	180	9.98e-87	305
S. chaenomeloides haplotype II	chr13_15231438_16023516	Salix180	S. arbutifolia haplotype II	chr17_17946069_18157432	Salix180	97.778	180	3	1	1	179	1	180	7.72e-88	309
S. chaenomeloides haplotype II	chr16_16158757_16688608	Salix180	S. arbutifolia haplotype II	chr17_17946069_18157432	Salix180	96.685	181	4	2	1	180	1	180	4.64e-85	300
S. chaenomeloides haplotype II	chr17_2911503_3922627	Salix180	S. arbutifolia haplotype II	chr17_17946069_18157432	Salix180	96.685	181	4	2	1	180	1	180	4.64e-85	300
S. chaenomeloides haplotype II	chr17_14783638_14963559	Salix180	S. arbutifolia haplotype II	chr17_17946069_18157432	Salix180	98.333	180	3	0	1	180	1	180	4.61e-90	316
S. chaenomeloides haplotype II	chr18_55_78794	Salix180	S. arbutifolia haplotype II	chr17_17946069_18157432	Salix180	96.667	180	5	1	1	179	1	180	1.67e-84	298
S. chaenomeloides haplotype II	chr19_17331_91068	Salix180	S. arbutifolia haplotype II	chr17_17946069_18157432	Salix180	89.418	189	10	3	1	188	1	180	6.18e-64	230
S. chaenomeloides haplotype I	chr01_3086562_3640953	Salix180	S. arbutifolia haplotype II	chr18_3946_120591	Salix180	97.238	181	3	2	1	180	1	180	9.98e-87	305
S. chaenomeloides haplotype I	chr03_11163000_12683208	Salix180	S. arbutifolia haplotype II	chr18_3946_120591	Salix180	97.778	180	4	0	1	180	1	180	2.15e-88	311
S. chaenomeloides haplotype I	chr05_3749025_4338812	Salix180	S. arbutifolia haplotype II	chr18_3946_120591	Salix180	97.222	180	5	0	1	180	1	180	9.98e-87	305
S. chaenomeloides haplotype I	chr07_12695055_14708526	Salix180	S. arbutifolia haplotype II	chr18_3946_120591	Salix180	97.222	180	5	0	1	180	1	180	9.98e-87	305
S. chaenomeloides haplotype I	chr07_17280090_17390300	Salix180	S. arbutifolia haplotype II	chr18_3946_120591	Salix180	97.222	180	5	0	1	180	1	180	9.98e-87	305
S. chaenomeloides haplotype I	chr13_29572_153371	Salix180	S. arbutifolia haplotype II	chr18_3946_120591	Salix180	92.614	176	7	3	1	174	1	172	1.71e-69	248
S. chaenomeloides haplotype I	chr13_15654079_16313950	Salix180	S. arbutifolia haplotype II	chr18_3946_120591	Salix180	97.778	180	3	1	1	179	1	180	7.72e-88	309
S. chaenomeloides haplotype I	chr16_16523023_17804743	Salix180	S. arbutifolia haplotype II	chr18_3946_120591	Salix180	97.191	178	4	1	1	177	1	178	4.64e-85	300
S. chaenomeloides haplotype I	chr17_3395574_4327617	Salix180	S. arbutifolia haplotype II	chr18_3946_120591	Salix180	97.778	180	3	1	1	179	1	180	7.72e-88	309
S. chaenomeloides haplotype I	chr17_16067746_16159894	Salix180	S. arbutifolia haplotype II	chr18_3946_120591	Salix180	98.333	180	3	0	1	180	1	180	4.61e-90	316
S. chaenomeloides haplotype I	chr18_113_37864	Salix180	S. arbutifolia haplotype II	chr18_3946_120591	Salix180	96.61	177	6	0	3	179	4	180	2.16e-83	294
S. chaenomeloides haplotype I	chr19_11838_157377	Salix180	S. arbutifolia haplotype II	chr18_3946_120591	Salix180	96.111	180	6	1	1	179	1	180	7.77e-83	292
S. chaenomeloides haplotype I	chr19_4249689_4318367	Salix180	S. arbutifolia haplotype II	chr18_3946_120591	Salix180	97.238	181	3	2	1	180	1	180	9.98e-87	305
S. chaenomeloides haplotype II	chr01_3242001_3796372	Salix180	S. arbutifolia haplotype II	chr18_3946_120591	Salix180	92.896	183	7	4	1	180	1	180	2.19e-73	261
S. chaenomeloides haplotype II	chr03_11169610_11431748	Salix180	S. arbutifolia haplotype II	chr18_3946_120591	Salix180	98.333	180	3	0	1	180	1	180	4.61e-90	316
S. chaenomeloides haplotype II	chr05_3714666_4174996	Salix180	S. arbutifolia haplotype II	chr18_3946_120591	Salix180	97.778	180	4	0	1	180	1	180	2.15e-88	311
S. chaenomeloides haplotype II	chr07_12772499_14198817	Salix180	S. arbutifolia haplotype II	chr18_3946_120591	Salix180	97.765	179	3	1	2	179	2	180	2.78e-87	307
S. chaenomeloides haplotype II	chr07_16781442_16920029	Salix180	S. arbutifolia haplotype II	chr18_3946_120591	Salix180	90.476	189	8	6	1	188	1	180	2.85e-67	241
S. chaenomeloides haplotype II	chr13_106_87834	Salix180	S. arbutifolia haplotype II	chr18_3946_120591	Salix180	97.238	181	3	2	1	180	1	180	9.98e-87	305
S. chaenomeloides haplotype II	chr13_15231438_16023516	Salix180	S. arbutifolia haplotype II	chr18_3946_120591	Salix180	97.778	180	3	1	1	179	1	180	7.72e-88	309
S. chaenomeloides haplotype II	chr16_16158757_16688608	Salix180	S. arbutifolia haplotype II	chr18_3946_120591	Salix180	96.685	181	4	2	1	180	1	180	4.64e-85	300
S. chaenomeloides haplotype II	chr17_2911503_3922627	Salix180	S. arbutifolia haplotype II	chr18_3946_120591	Salix180	96.685	181	4	2	1	180	1	180	4.64e-85	300
S. chaenomeloides haplotype II	chr17_14783638_14963559	Salix180	S. arbutifolia haplotype II	chr18_3946_120591	Salix180	98.333	180	3	0	1	180	1	180	4.61e-90	316
S. chaenomeloides haplotype II	chr18_55_78794	Salix180	S. arbutifolia haplotype II	chr18_3946_120591	Salix180	96.667	180	5	1	1	179	1	180	1.67e-84	298
S. chaenomeloides haplotype II	chr19_17331_91068	Salix180	S. arbutifolia haplotype II	chr18_3946_120591	Salix180	89.418	189	10	5	1	188	1	180	6.18e-64	230
S. chaenomeloides haplotype I	chr01_3086562_3640953	Salix180	S. arbutifolia haplotype II	chr18_13958337_14124553	Salix180	98.343	181	1	2	1	180	1	180	4.61e-90	316
S. chaenomeloides haplotype I	chr03_11163000_12683208	Salix180	S. arbutifolia haplotype II	chr18_13958337_14124553	Salix180	98.889	180	2	0	1	180	1	180	9.91e-92	322
S. chaenomeloides haplotype I	chr05_3749025_4338812	Salix180	S. arbutifolia haplotype II	chr18_13958337_14124553	Salix180	98.333	180	3	0	1	180	1	180	4.61e-90	316
S. chaenomeloides haplotype I	chr07_12695055_14708526	Salix180	S. arbutifolia haplotype II	chr18_13958337_14124553	Salix180	98.333	180	3	0	1	180	1	180	4.61e-90	316
S. chaenomeloides haplotype I	chr07_17280090_17390300	Salix180	S. arbutifolia haplotype II	chr18_13958337_14124553	Salix180	98.333	180	3	0	1	180	1	180	4.61e-90	316
S. chaenomeloides haplotype I	chr13_29572_153371	Salix180	S. arbutifolia haplotype II	chr18_13958337_14124553	Salix180	93.75	176	5	3	1	174	1	172	7.88e-73	259
S. chaenomeloides haplotype I	chr13_15654079_16313950	Salix180	S. arbutifolia haplotype II	chr18_13958337_14124553	Salix180	98.889	180	1	1	1	179	1	180	3.56e-91	320
S. chaenomeloides haplotype I	chr16_16523023_17804743	Salix180	S. arbutifolia haplotype II	chr18_13958337_14124553	Salix180	98.315	178	2	1	1	177	1	178	2.15e-88	311
S. chaenomeloides haplotype I	chr17_3395574_4327617	Salix180	S. arbutifolia haplotype II	chr18_13958337_14124553	Salix180	98.889	180	1	1	1	179	1	180	3.56e-91	320
S. chaenomeloides haplotype I	chr17_16067746_16159894	Salix180	S. arbutifolia haplotype II	chr18_13958337_14124553	Salix180	99.444	180	1	0	1	180	1	180	2.13e-93	327
S. chaenomeloides haplotype I	chr18_113_37864	Salix180	S. arbutifolia haplotype II	chr18_13958337_14124553	Salix180	97.74	177	4	0	3	179	4	180	9.98e-87	305
S. chaenomeloides haplotype I	chr19_11838_157377	Salix180	S. arbutifolia haplotype II	chr18_13958337_14124553	Salix180	97.222	180	4	1	1	179	1	180	3.59e-86	303
S. chaenomeloides haplotype I	chr19_4249689_4318367	Salix180	S. arbutifolia haplotype II	chr18_13958337_14124553	Salix180	98.343	181	1	2	1	180	1	180	4.61e-90	316
S. chaenomeloides haplotype II	chr01_3242001_3796372	Salix180	S. arbutifolia haplotype II	chr18_13958337_14124553	Salix180	93.989	183	5	4	1	180	1	180	1.01e-76	272
S. chaenomeloides haplotype II	chr03_11169610_11431748	Salix180	S. arbutifolia haplotype II	chr18_13958337_14124553	Salix180	99.444	180	1	0	1	180	1	180	2.13e-93	327
S. chaenomeloides haplotype II	chr05_3714666_4174996	Salix180	S. arbutifolia haplotype II	chr18_13958337_14124553	Salix180	98.889	180	2	0	1	180	1	180	9.91e-92	322
S. chaenomeloides haplotype II	chr07_12772499_14198817	Salix180	S. arbutifolia haplotype II	chr18_13958337_14124553	Salix180	98.883	179	1	1	2	179	2	180	1.28e-90	318
S. chaenomeloides haplotype II	chr07_16781442_16920029	Salix180	S. arbutifolia haplotype II	chr18_13958337_14124553	Salix180	91.534	189	6	3	1	188	1	180	1.32e-70	252
S. chaenomeloides haplotype II	chr13_106_87834	Salix180	S. arbutifolia haplotype II	chr18_13958337_14124553	Salix180	98.343	181	1	2	1	180	1	180	4.61e-90	316
S. chaenomeloides haplotype II	chr13_15231438_16023516	Salix180	S. arbutifolia haplotype II	chr18_13958337_14124553	Salix180	98.889	180	1	1	1	179	1	180	3.56e-91	320
S. chaenomeloides haplotype II	chr16_16158757_16688608	Salix180	S. arbutifolia haplotype II	chr18_13958337_14124553	Salix180	97.79	181	2	2	1	180	1	180	2.15e-88	311
S. chaenomeloides haplotype II	chr17_2911503_3922627	Salix180	S. arbutifolia haplotype II	chr18_13958337_14124553	Salix180	97.79	181	2	2	1	180	1	180	2.15e-88	311
S. chaenomeloides haplotype II	chr17_14783638_14963559	Salix180	S. arbutifolia haplotype II	chr18_13958337_14124553	Salix180	99.444	180	1	0	1	180	1	180	2.13e-93	327
S. chaenomeloides haplotype II	chr18_55_78794	Salix180	S. arbutifolia haplotype II	chr18_13958337_14124553	Salix180	97.778	180	3	1	1	179	1	180	7.72e-88	309
S. chaenomeloides haplotype II	chr19_17331_91068	Salix180	S. arbutifolia haplotype II	chr18_13958337_14124553	Salix180	90.476	189	8	3	1	188	1	180	2.85e-67	241
S. chaenomeloides haplotype I	chr01_3086562_3640953	Salix180	S. arbutifolia haplotype II	chr19_25562_332518	Salix180	96.133	181	5	2	1	180	1	180	2.16e-83	294
S. chaenomeloides haplotype I	chr03_11163000_12683208	Salix180	S. arbutifolia haplotype II	chr19_25562_332518	Salix180	96.667	180	6	0	1	180	1	180	4.64e-85	300
S. chaenomeloides haplotype I	chr05_3749025_4338812	Salix180	S. arbutifolia haplotype II	chr19_25562_332518	Salix180	96.111	180	7	0	1	180	1	180	2.16e-83	294
S. chaenomeloides haplotype I	chr07_12695055_14708526	Salix180	S. arbutifolia haplotype II	chr19_25562_332518	Salix180	96.111	180	7	0	1	180	1	180	2.16e-83	294
S. chaenomeloides haplotype I	chr07_17280090_17390300	Salix180	S. arbutifolia haplotype II	chr19_25562_332518	Salix180	96.111	180	7	0	1	180	1	180	2.16e-83	294
S. chaenomeloides haplotype I	chr13_29572_153371	Salix180	S. arbutifolia haplotype II	chr19_25562_332518	Salix180	91.477	176	9	3	1	174	1	172	3.69e-66	237
S. chaenomeloides haplotype I	chr13_15654079_16313950	Salix180	S. arbutifolia haplotype II	chr19_25562_332518	Salix180	96.667	180	5	1	1	179	1	180	1.67e-84	298
S. chaenomeloides haplotype I	chr16_16523023_17804743	Salix180	S. arbutifolia haplotype II	chr19_25562_332518	Salix180	96.067	178	6	1	1	177	1	178	1.01e-81	289
S. chaenomeloides haplotype I	chr17_3395574_4327617	Salix180	S. arbutifolia haplotype II	chr19_25562_332518	Salix180	96.667	180	5	1	1	179	1	180	1.67e-84	298
S. chaenomeloides haplotype I	chr17_16067746_16159894	Salix180	S. arbutifolia haplotype II	chr19_25562_332518	Salix180	97.222	180	5	0	1	180	1	180	9.98e-87	305
S. chaenomeloides haplotype I	chr18_113_37864	Salix180	S. arbutifolia haplotype II	chr19_25562_332518	Salix180	95.48	177	8	0	3	179	4	180	4.68e-80	283
S. chaenomeloides haplotype I	chr19_11838_157377	Salix180	S. arbutifolia haplotype II	chr19_25562_332518	Salix180	95	180	8	1	1	179	1	180	1.68e-79	281
S. chaenomeloides haplotype I	chr19_4249689_4318367	Salix180	S. arbutifolia haplotype II	chr19_25562_332518	Salix180	96.133	181	5	2	1	180	1	180	2.16e-83	294
S. chaenomeloides haplotype II	chr01_3242001_3796372	Salix180	S. arbutifolia haplotype II	chr19_25562_332518	Salix180	91.803	183	9	4	1	180	1	180	4.74e-70	250
S. chaenomeloides haplotype II	chr03_11169610_11431748	Salix180	S. arbutifolia haplotype II	chr19_25562_332518	Salix180	97.222	180	5	0	1	180	1	180	9.98e-87	305
S. chaenomeloides haplotype II	chr05_3714666_4174996	Salix180	S. arbutifolia haplotype II	chr19_25562_332518	Salix180	96.667	180	6	0	1	180	1	180	4.64e-85	300
S. chaenomeloides haplotype II	chr07_12772499_14198817	Salix180	S. arbutifolia haplotype II	chr19_25562_332518	Salix180	96.648	179	5	1	2	179	2	180	6.01e-84	296
S. chaenomeloides haplotype II	chr07_16781442_16920029	Salix180	S. arbutifolia haplotype II	chr19_25562_332518	Salix180	89.418	189	10	6	1	188	1	180	6.18e-64	230
S. chaenomeloides haplotype II	chr13_106_87834	Salix180	S. arbutifolia haplotype II	chr19_25562_332518	Salix180	96.133	181	5	2	1	180	1	180	2.16e-83	294
S. chaenomeloides haplotype II	chr13_15231438_16023516	Salix180	S. arbutifolia haplotype II	chr19_25562_332518	Salix180	96.667	180	5	1	1	179	1	180	1.67e-84	298
S. chaenomeloides haplotype II	chr16_16158757_16688608	Salix180	S. arbutifolia haplotype II	chr19_25562_332518	Salix180	95.58	181	6	2	1	180	1	180	1.01e-81	289
S. chaenomeloides haplotype II	chr17_2911503_3922627	Salix180	S. arbutifolia haplotype II	chr19_25562_332518	Salix180	95.58	181	6	2	1	180	1	180	1.01e-81	289
S. chaenomeloides haplotype II	chr17_14783638_14963559	Salix180	S. arbutifolia haplotype II	chr19_25562_332518	Salix180	97.222	180	5	0	1	180	1	180	9.98e-87	305
S. chaenomeloides haplotype II	chr18_55_78794	Salix180	S. arbutifolia haplotype II	chr19_25562_332518	Salix180	95.556	180	7	1	1	179	1	180	3.62e-81	287
S. chaenomeloides haplotype II	chr19_17331_91068	Salix180	S. arbutifolia haplotype II	chr19_25562_332518	Salix180	88.36	189	12	5	1	188	1	180	1.34e-60	219

[truncated: 11 more sheets: Table S11, Table S12, Table S13, Table S14, Table S15, Table S16, Table S17, Table S18, Table S19, Table S20, Table S21]
